# Supplementary material for: Genome-Wide Analysis of Myeloblastosis-Related Genes in Brassica napus L. and Positive Modulation of Osmotic Tolerance by BnMRD107
Source: Front Plant Sci. 2021 Jun 17;12:678202. doi: 10.3389/fpls.2021.678202 (PMC8248502; doi:10.3389/fpls.2021.678202)
Supplement: Supplementary Table 1 — List of the primers used in this study. [file Table_1.XLSX]

## Sheet: Sheet1
Supplementary Table 1. List of primers used in this study.
Gene	F (5'->3')	R (5'->3')
qRT-BnMRD173	CAGCACGTTACACAACAAAAAC	CTAGGCTTCAGGTCTAAGTCTG
qRT-BnMRD40	CCTGAGTTTTGTGTCCTCAAAG	TTGATGCTCAAGTGACAACAAG
qRT-BnMRD148	AATGATGAAGCTGACATTGAGC	AAAACCTAAGACGCGAGATTTG
qRT-BnMRD250	AGAAACATTAGTGTCACGGCTA	CAGTAGCGTTGTCATCATCATG
qRT-BnMRD91	AAACTCATCAAACATGGAGCAC	ATCGTTGTATTTGTGACGACAC
qRT-BnMRD186	GAAAGAGCTGCAGATTGAGATG	GTTCCCGAGAATAGACTGGAAA
qRT-BnMRD105	AAATGTCTCAGGTGAGCAAAAC	GCCAGCTTCATTTTCGTCATAT
qRT-BnMRD1	TAAGCAGAACAAAGCCTTTGAG	CTCTTTTCTTCCTGAAACAGCC
qRT-BnMRD107	GTCAGATCTCGTTTGGGACTAA	ATGCTCCTCCAATCTCCTTTAC
qRT-BnMRD25	AGAACATCGGATCTTCTTGGTT	TGTTCTTGTCGTCACGAATTTC
qRT-BnMRD251	GCCGAGGATGAAAAGAACAAAA	GTCCTGCTCTTGACAAAGTTTT
qRT-BnMRD15	TGAAGAGCTTGAGACTCTGAAG	GTTTAAGGCTTTGCTTTGTTGG
qRT-BnMRD81	GCTCAAGTATTCGCTGAAGAAG	CTAACGCTTCTCTCTCTCTCAG
OE-BnMRD107	CCTTAATTAACTTTCTTTCTAAACCCACTA	TTGGCGCGCCACATCCCAAAACCGAAATCC
