# Supplementary material for: Genome-Wide Analysis of Myeloblastosis-Related Genes in Brassica napus L. and Positive Modulation of Osmotic Tolerance by BnMRD107
Source: Front Plant Sci. 2021 Jun 17;12:678202. doi: 10.3389/fpls.2021.678202 (PMC8248502; doi:10.3389/fpls.2021.678202)
Supplement: Supplementary Table 2 — General information of BnMYB-related genes. [file Table_2.XLSX]

## Sheet: Sheet1
Supplementary Table 2. General information of BnMYB -related genes.
Gene alias	Gene ID	Gene Name	Size (aa)	pI	MW (kDa)	Clade	Subgroup	Chromosome location
GSBRNA2T00073960001	BnaA01g05400D	BnMRD1	96	8.99	10.89	I-box-like		chrA01:2519076-2519575
GSBRNA2T00149404001	BnaA01g16760D	BnMRD2	79	9.69	9.51	CPC-like	II	chrA01:8740866-8742305
GSBRNA2T00138609001	BnaA01g21010D	BnMRD3	229	10.59	25.48	TRF-like	II	chrA01:12925777-12927441
GSBRNA2T00024221001	BnaA01g21650D	BnMRD4	552	10.24	58.12	TRF-like	I	chrA01:13989584-13992932
GSBRNA2T00072845001	BnaA01g32200D	BnMRD5	285	9.51	31.72	CCA1/R-R-like	III	chrA01:21708407-21710273
GSBRNA2T00042407001	BnaA01g34510D	BnMRD6	80	8.96	9.17	I-box-like		chrA01_random:18021-19686
GSBRNA2T00143160001	BnaA02g03510D	BnMRD7	374	7.24	41.88	CCA1/R-R-like	III	chrA02:1551185-1553704
GSBRNA2T00116507001	BnaA02g15320D	BnMRD8	197	8.97	22.33	CPC-like	I	chrA02:8832945-8833988
GSBRNA2T00083143001	BnaA02g17000D	BnMRD9	223	9.97	24.58	CCA1/R-R-like	I	chrA02:10235365-10236471
GSBRNA2T00104241001	BnaA02g20260D	BnMRD10	78	6.52	8.96	CPC-like	II	chrA02:12539054-12539721
GSBRNA2T00041639001	BnaA02g25380D	BnMRD11	352	6.71	38.29	CCA1/R-R-like	I	chrA02:18674961-18676726
GSBRNA2T00056196001	BnaA02g28360D	BnMRD12	98	9.54	11.52	TRF-like	I	chrA02:20887060-20887467
GSBRNA2T00120517001	BnaA02g31210D	BnMRD13	945	9.11	105.99	TBP-like	II	chrA02:22555574-22560247
GSBRNA2T00049249001	BnaA03g00640D	BnMRD14	277	5.05	30.46	CCA1/R-R-like	III	chrA03:291350-293518
GSBRNA2T00130168001	BnaA03g06490D	BnMRD15	366	8.47	40.7	CCA1/R-R-like	III	chrA03:2900664-2903356
GSBRNA2T00148625001	BnaA03g10580D	BnMRD16	247	9.6	26.62	CCA1/R-R-like	I	chrA03:4774721-4776316
GSBRNA2T00086671001	BnaA03g12400D	BnMRD17	107	9.56	13.04	CPC-like	II	chrA03:5652198-5653244
GSBRNA2T00017886001	BnaA03g12550D	BnMRD18	324	9.21	35.24	CCA1/R-R-like	III	chrA03:5730962-5733769
GSBRNA2T00142148001	BnaA03g13950D	BnMRD19	86	9.53	10.39	CPC-like	II	chrA03:6391518-6393274
GSBRNA2T00138929001	BnaA03g21400D	BnMRD20	87	9.78	10.33	CPC-like	II	chrA03:10161818-10162766
GSBRNA2T00112174001	BnaA03g26820D	BnMRD21	77	7.7	9.01	CPC-like	II	chrA03:13197809-13199385
GSBRNA2T00111855001	BnaA03g29470D	BnMRD22	338	5.6	39.61	CPC-like	I	chrA03:14337845-14339614
GSBRNA2T00111591001	BnaA03g31720D	BnMRD23	627	9.75	71.8	TBP-like	III	chrA03:15293071-15294952
GSBRNA2T00137531001	BnaA03g34140D	BnMRD24	338	9.42	36.6	CCA1/R-R-like	I	chrA03:16601810-16603462
GSBRNA2T00113519001	BnaA03g40400D	BnMRD25	325	9.91	35.83	CCA1/R-R-like	I	chrA03:20196756-20198006
GSBRNA2T00113493001	BnaA03g40600D	BnMRD26	214	6.69	23.22	TRF-like	II	chrA03:20297273-20298315
GSBRNA2T00151254001	BnaA03g41680D	BnMRD27	1886	6.98	208.31	TBP-like	I	chrA03:20925351-20932774
GSBRNA2T00151091001	BnaA03g43060D	BnMRD28	339	7.36	36.82	CCA1/R-R-like	I	chrA03:21605193-21606723
GSBRNA2T00056732001	BnaA03g55060D	BnMRD29	508	10.06	56.59	TBP-like	II	chrA03_random:128952-131792
GSBRNA2T00149170001	BnaA04g01380D	BnMRD30	585	10.14	65.8	TBP-like	I	chrA04:864124-867024
GSBRNA2T00092093001	BnaA04g10750D	BnMRD31	705	6.44	80.23	TBP-like	II	chrA04:9399748-9401936
GSBRNA2T00123168001	BnaA04g24320D	BnMRD32	610	9.87	68.05	TBP-like	I	chrA04:17837270-17840696
GSBRNA2T00003353001	BnaA04g26950D	BnMRD33	444	9.8	49.7	I-box-like		chrA04:19039037-19042299
GSBRNA2T00053358001	BnaA04g29720D	BnMRD34	87	10.01	10.32	CPC-like	II	chrA04_random:1468400-1469173
GSBRNA2T00132982001	BnaA05g00690D	BnMRD35	434	9.74	48.96	I-box-like		chrA05:384999-388150
GSBRNA2T00132937001	BnaA05g01050D	BnMRD36	553	6.47	60.25	CCA1/R-R-like	III	chrA05:582377-585233
GSBRNA2T00132894001	BnaA05g01400D	BnMRD37	87	10.1	10.38	CPC-like	II	chrA05:820597-821240
GSBRNA2T00132586001	BnaA05g03970D	BnMRD38	290	4.58	32.52	I-box-like		chrA05:2131187-2132295
GSBRNA2T00117021001	BnaA05g07470D	BnMRD39	717	6.66	78.86	TBP-like	I	chrA05:4019313-4022905
GSBRNA2T00066237001	BnaA05g12950D	BnMRD40	322	8.21	35.97	CCA1/R-R-like	III	chrA05:7623151-7625220
GSBRNA2T00066305001	BnaA05g19710D	BnMRD41	1127	8.22	126.96	TBP-like	I	chrA05:15086457-15094881
GSBRNA2T00000377001	BnaA05g28230D	BnMRD42	154	6.03	17.84	CCA1/R-R-like	II	chrA05:20111547-20112496
GSBRNA2T00080698001	BnaA05g28870D	BnMRD43	305	7.91	33.45	CCA1/R-R-like	III	chrA05:20369399-20372057
GSBRNA2T00038579001	BnaA05g31820D	BnMRD44	1036	9.7	115.88	TBP-like	II	chrA05:21909084-21914012
GSBRNA2T00038612001	BnaA05g32140D	BnMRD45	395	7.78	45.11	TBP-like	III	chrA05:22064162-22065732
GSBRNA2T00058672001	BnaA05g36000D	BnMRD46	311	9.25	34.25	TRF-like	II	chrA05_random:1475359-1477618
GSBRNA2T00156208001	BnaA06g05130D	BnMRD47	84	9.43	9.47	TRF-like	I	chrA06:2941067-2941410
GSBRNA2T00156156001	BnaA06g05610D	BnMRD48	579	9.7	61.05	TRF-like	I	chrA06:3142008-3144978
GSBRNA2T00057970001	BnaA06g11070D	BnMRD49	139	10.61	16.09	CPC-like	I	chrA06:5767598-5769651
GSBRNA2T00034913001	BnaA06g11740D	BnMRD50	647	5.73	71.96	TBP-like	III	chrA06:6090579-6093312
GSBRNA2T00034907001	BnaA06g11800D	BnMRD51	299	9.37	32.63	TRF-like	II	chrA06:6105764-6108000
GSBRNA2T00034826001	BnaA06g12480D	BnMRD52	315	8.97	34.65	CCA1/R-R-like	III	chrA06:6469906-6471728
GSBRNA2T00043023001	BnaA06g13720D	BnMRD53	99	8.93	11.28	I-box-like		chrA06:7310982-7311843
GSBRNA2T00000679001	BnaA06g24750D	BnMRD54	52	8.76	5.67	TRF-like	I	chrA06:17175236-17177428
GSBRNA2T00000654001	BnaA06g24950D	BnMRD55	291	10.64	31.83	TRF-like	II	chrA06:17281683-17283891
GSBRNA2T00042154001	BnaA06g25300D	BnMRD56	85	9.96	9.7	I-box-like		chrA06:17467618-17467873
GSBRNA2T00042093001	BnaA06g25640D	BnMRD57	98	9.54	11.52	TRF-like	I	chrA06:17744976-17745383
GSBRNA2T00147450001	BnaA06g26310D	BnMRD58	328	8.86	36.86	CCA1/R-R-like	II	chrA06:18118052-18119556
GSBRNA2T00144207001	BnaA06g28660D	BnMRD59	959	8.19	107.16	TBP-like	II	chrA06:19652982-19658114
GSBRNA2T00144433001	BnaA06g30300D	BnMRD60	1521	5.3	171.22	TBP-like	I	chrA06:20503117-20510984
GSBRNA2T00097846001	BnaA06g37640D	BnMRD61	333	9.93	36.67	TRF-like	II	chrA06_random:94981-97612
GSBRNA2T00083687001	BnaA07g02020D	BnMRD62	83	8.93	9.33	I-box-like		chrA07:1721213-1721698
GSBRNA2T00112385001	BnaA07g11710D	BnMRD63	94	9.43	10.86	I-box-like		chrA07:10845157-10846335
GSBRNA2T00099538001	BnaA07g22980D	BnMRD64	593	5.64	65.23	TBP-like	III	chrA07:17389918-17393559
GSBRNA2T00089389001	BnaA07g24010D	BnMRD65	237	10.51	25.93	CCA1/R-R-like	I	chrA07:17937116-17938262
GSBRNA2T00102438001	BnaA07g29070D	BnMRD66	197	9.78	21.98	CPC-like	I	chrA07:20909271-20910443
GSBRNA2T00102589001	BnaA07g30350D	BnMRD67	583	5.89	64.5	TBP-like	III	chrA07:21513132-21516520
GSBRNA2T00081907001	BnaA07g31770D	BnMRD68	244	9.75	27.12	CCA1/R-R-like	I	chrA07:22113156-22114544
GSBRNA2T00081932001	BnaA07g32000D	BnMRD69	89	9.58	10.15	I-box-like		chrA07:22258492-22259643
GSBRNA2T00024885001	BnaA07g36940D	BnMRD70	107	9.93	12.18	TRF-like	I	chrA07_random:778128-778960
GSBRNA2T00024886001	BnaA07g36950D	BnMRD71	324	4.88	36.43	CPC-like	I	chrA07_random:779018-781097
GSBRNA2T00069970001	BnaA07g38930D	BnMRD72	740	8.86	82.57	TRF-like	I	chrA07_random:1915674-1921031
GSBRNA2T00114104001	BnaA08g00770D	BnMRD73	71	9.59	8.29	TRF-like	II	chrA08:543959-544320
GSBRNA2T00078846001	BnaA08g13950D	BnMRD74	69	9.21	8.19	CPC-like	II	chrA08:11945479-11947304
GSBRNA2T00027232001	BnaA08g15280D	BnMRD75	80	8.96	9.13	I-box-like		chrA08:12738194-12739312
GSBRNA2T00150898001	BnaA08g16690D	BnMRD76	593	4.29	66.21	TBP-like	II	chrA08:13508017-13510940
GSBRNA2T00102900001	BnaA08g22290D	BnMRD77	264	9.07	28.94	CCA1/R-R-like	I	chrA08:16249905-16251808
GSBRNA2T00102901001	BnaA08g22300D	BnMRD78	319	4.96	35.12	CPC-like	I	chrA08:16253388-16254490
GSBRNA2T00102990001	BnaA08g23070D	BnMRD79	297	9.06	32.66	TRF-like	II	chrA08:16556774-16559240
GSBRNA2T00089804001	BnaA08g29010D	BnMRD80	591	9.6	65.85	TBP-like	III	chrA08:18915120-18917658
GSBRNA2T00026011001	BnaA08g29620D	BnMRD81	280	9.91	30.58	TRF-like	II	chrA08_random:393818-395725
GSBRNA2T00091220001	BnaA09g00080D	BnMRD82	307	10.1	34.24	CCA1/R-R-like	III	chrA09:39006-40802
GSBRNA2T00091199001	BnaA09g00230D	BnMRD83	82	9.93	9.43	CPC-like	II	chrA09:107359-107817
GSBRNA2T00009772001	BnaA09g02910D	BnMRD84	425	4.46	47.9	TBP-like	III	chrA09:1470894-1472759
GSBRNA2T00094754001	BnaA09g05160D	BnMRD85	545	4.43	61.72	TBP-like	II	chrA09:2526773-2529791
GSBRNA2T00005736001	BnaA09g07290D	BnMRD86	295	10.71	32.43	TRF-like	II	chrA09:3606454-3607715
GSBRNA2T00056449001	BnaA09g11280D	BnMRD87	301	5.25	34.07	CPC-like	I	chrA09:5838773-5839676
GSBRNA2T00068763001	BnaA09g14920D	BnMRD88	714	10.25	74.93	TRF-like	I	chrA09:8634149-8638065
GSBRNA2T00072361001	BnaA09g18280D	BnMRD89	323	9.72	35.6	CCA1/R-R-like	I	chrA09:11390158-11391333
GSBRNA2T00129368001	BnaA09g32720D	BnMRD90	1611	7.22	176.69	TBP-like	I	chrA09:24194991-24201266
GSBRNA2T00121923001	BnaA09g37190D	BnMRD91	577	6.67	65.3	I-box-like		chrA09:26784070-26786580
GSBRNA2T00016178001	BnaA09g44370D	BnMRD92	271	9.1	29.66	CCA1/R-R-like	I	chrA09:30484326-30485872
GSBRNA2T00016253001	BnaA09g44970D	BnMRD93	294	9.81	32.29	TRF-like	II	chrA09:30811621-30813578
GSBRNA2T00023074001	BnaA09g55480D	BnMRD94	589	10.26	65.82	I-box-like		chrA09_random:3233653-3236642
GSBRNA2T00150541001	BnaA10g00430D	BnMRD95	271	9.91	31.02	CCA1/R-R-like	III	chrA10:226789-228252
GSBRNA2T00150502001	BnaA10g00780D	BnMRD96	609	6.52	65.63	CCA1/R-R-like	III	chrA10:377524-380804
GSBRNA2T00122894001	BnaA10g04910D	BnMRD97	597	10.04	66.69	TBP-like	III	chrA10:2638591-2641238
GSBRNA2T00095501001	BnaA10g10220D	BnMRD98	98	9.54	11.52	TRF-like	I	chrA10:8768049-8768456
GSBRNA2T00052814001	BnaA10g10930D	BnMRD99	197	8.13	21.27	CCA1/R-R-like	I	chrA10:9245656-9247345
GSBRNA2T00053210001	BnaA10g11980D	BnMRD100	435	4.88	48.96	TBP-like	III	chrA10:9947604-9949483
GSBRNA2T00135353001	BnaA10g17370D	BnMRD101	375	8.92	41.36	CCA1/R-R-like	III	chrA10:12883555-12885711
GSBRNA2T00136149001	BnaA10g23980D	BnMRD102	335	4.73	37.55	CPC-like	I	chrA10:15751343-15752762
GSBRNA2T00136327001	BnaA10g25530D	BnMRD103	130	6.81	14.82	I-box-like		chrA10:16415442-16415907
GSBRNA2T00136500001	BnaA10g26900D	BnMRD104	286	5.43	31.45	CCA1/R-R-like	III	chrA10:17053046-17055477
GSBRNA2T00007983001	BnaA10g28420D	BnMRD105	307	9.44	33.79	CCA1/R-R-like	III	chrA10_random:696479-698858
GSBRNA2T00013558001	BnaA10g29180D	BnMRD106	247	6.63	27.19	CCA1/R-R-like	II	chrA10_random:1589189-1591184
GSBRNA2T00119645001	BnaAnng01040D	BnMRD107	214	5.55	24.19	CCA1/R-R-like	II	chrAnn_random:715814-716590
GSBRNA2T00045908001	BnaAnng03960D	BnMRD108	235	5.52	26.01	TRF-like	II	chrAnn_random:3986812-3988050
GSBRNA2T00075565001	BnaAnng06930D	BnMRD109	306	9.99	33.61	CCA1/R-R-like	I	chrAnn_random:6849487-6850658
GSBRNA2T00025248001	BnaAnng15540D	BnMRD110	359	6.74	38.73	CCA1/R-R-like	I	chrAnn_random:16586057-16587919
GSBRNA2T00034511001	BnaAnng17890D	BnMRD111	587	6.11	64.24	CCA1/R-R-like	III	chrAnn_random:18834001-18842801
GSBRNA2T00066880001	BnaAnng25220D	BnMRD112	160	10.73	18.78	TRF-like	I	chrAnn_random:29245022-29245696
GSBRNA2T00077113001	BnaAnng28150D	BnMRD113	306	7.58	34.23	CCA1/R-R-like	II	chrAnn_random:32115470-32116838
GSBRNA2T00088839001	BnaAnng30810D	BnMRD114	290	5.42	32.61	CPC-like	I	chrAnn_random:35151673-35152925
GSBRNA2T00007336001	BnaAnng34960D	BnMRD115	287	5.83	31.16	CPC-like	I	chrAnn_random:39765451-39766312
GSBRNA2T00008395001	BnaAnng35540D	BnMRD116	360	8.49	39.08	CCA1/R-R-like	I	chrAnn_random:40271109-40273231
GSBRNA2T00012135001	BnaAnng36570D	BnMRD117	215	5.2	24.36	CPC-like	I	chrAnn_random:41471028-41473252
GSBRNA2T00017594001	BnaAnng38130D	BnMRD118	295	6.44	33.04	CPC-like	I	chrAnn_random:43194389-43195422
GSBRNA2T00020997001	BnaAnng39140D	BnMRD119	290	6.96	31.78	CCA1/R-R-like	II	chrAnn_random:44501830-44503360
GSBRNA2T00022822001	BnaAnng39410D	BnMRD120	91	4.19	10.67	I-box-like		chrAnn_random:44840130-44840403
GSBRNA2T00075121001	BnaC01g00270D	BnMRD121	96	9.6	10.9	I-box-like		chrC01:76901-77583
GSBRNA2T00131141001	BnaC01g01430D	BnMRD122	68	9.78	7.6	TRF-like	I	chrC01:688074-688375
GSBRNA2T00131039001	BnaC01g02200D	BnMRD123	80	8.96	9.18	I-box-like		chrC01:1139843-1141553
GSBRNA2T00006192001	BnaC01g21010D	BnMRD124	359	6.74	38.73	CCA1/R-R-like	I	chrC01:14698672-14700541
GSBRNA2T00056572001	BnaC01g21680D	BnMRD125	153	4.79	17.12	I-box-like		chrC01:15186415-15188118
GSBRNA2T00126127001	BnaC01g26310D	BnMRD126	300	10.05	33.08	TRF-like	II	chrC01:23201583-23203696
GSBRNA2T00086340001	BnaC01g27820D	BnMRD127	709	10.28	74.14	TRF-like	I	chrC01:25435887-25439687
GSBRNA2T00101187001	BnaC01g33300D	BnMRD128	259	9.67	29.07	CCA1/R-R-like	I	chrC01:32481627-32482623
GSBRNA2T00078688001	BnaC02g02590D	BnMRD129	213	6.09	23.95	CCA1/R-R-like	II	chrC02:1141241-1142014
GSBRNA2T00114866001	BnaC02g07210D	BnMRD130	370	7.12	41.34	CCA1/R-R-like	III	chrC02:3808742-3810833
GSBRNA2T00114990001	BnaC02g10760D	BnMRD131	813	5.04	92.64	orphan		chrC02:6253892-6258455
GSBRNA2T00122637001	BnaC02g12480D	BnMRD132	118	9.32	13.87	TRF-like	I	chrC02:7945834-7946368
GSBRNA2T00076869001	BnaC02g16640D	BnMRD133	218	7.42	23.12	TRF-like	I	chrC02:12212652-12213803
GSBRNA2T00113232001	BnaC02g27760D	BnMRD134	78	6.52	8.97	CPC-like	II	chrC02:25695957-25696660
GSBRNA2T00117589001	BnaC02g37370D	BnMRD135	123	6.49	13.08	TRF-like	I	chrC02:40296584-40297100
GSBRNA2T00059244001	BnaC02g38100D	BnMRD136	86	7.44	9.69	TRF-like	I	chrC02:41066105-41066649
GSBRNA2T00059242001	BnaC02g38120D	BnMRD137	206	8.23	23.82	CPC-like	I	chrC02:41071793-41072764
GSBRNA2T00028858001	BnaC02g39780D	BnMRD138	1286	7.86	145.18	TBP-like	II	chrC02:42714747-42723061
GSBRNA2T00004017001	BnaC02g46900D	BnMRD139	352	6.65	38.36	CCA1/R-R-like	I	chrC02_random:2761457-2763153
GSBRNA2T00134120001	BnaC03g00040D	BnMRD140	568	6.88	62.02	CCA1/R-R-like	III	chrC03:11072-14784
GSBRNA2T00134235001	BnaC03g00940D	BnMRD141	271	5.23	29.62	CCA1/R-R-like	III	chrC03:446656-448945
GSBRNA2T00134245001	BnaC03g01040D	BnMRD142	270	4.43	30.42	TBP-like	III	chrC03:477123-478434
GSBRNA2T00134308001	BnaC03g01570D	BnMRD143	547	9.74	61.12	TBP-like	II	chrC03:713155-718989
GSBRNA2T00140622001	BnaC03g08310D	BnMRD144	362	8.59	40.18	CCA1/R-R-like	III	chrC03:3932437-3934132
GSBRNA2T00141113001	BnaC03g12320D	BnMRD145	290	7.27	31.63	CCA1/R-R-like	II	chrC03:5948440-5949871
GSBRNA2T00060740001	BnaC03g13270D	BnMRD146	235	9.14	25.35	CCA1/R-R-like	I	chrC03:6426056-6427588
GSBRNA2T00066516001	BnaC03g15160D	BnMRD147	107	9.56	13	CPC-like	II	chrC03:7514402-7515479
GSBRNA2T00004307001	BnaC03g15430D	BnMRD148	349	9.36	38.22	CCA1/R-R-like	III	chrC03:7710872-7713495
GSBRNA2T00024517001	BnaC03g16910D	BnMRD149	86	10.28	10.48	CPC-like	II	chrC03:8583723-8585322
GSBRNA2T00101593001	BnaC03g25810D	BnMRD150	87	9.21	10.31	CPC-like	II	chrC03:14475526-14476211
GSBRNA2T00153494001	BnaC03g31750D	BnMRD151	77	7.7	8.99	CPC-like	II	chrC03:19539026-19539524
GSBRNA2T00062133001	BnaC03g48330D	BnMRD152	85	9.13	9.62	I-box-like		chrC03:33292642-33292897
GSBRNA2T00062174001	BnaC03g48630D	BnMRD153	291	10.58	31.86	TRF-like	II	chrC03:33539880-33542056
GSBRNA2T00061114001	BnaC03g60400D	BnMRD154	590	4.33	65.87	TBP-like	II	chrC03:49568063-49571332
GSBRNA2T00074396001	BnaC03g65090D	BnMRD155	238	5.12	26.87	CPC-like	I	chrC03:54597801-54599263
GSBRNA2T00116322001	BnaC03g68390D	BnMRD156	312	9.63	34.22	TRF-like	II	chrC03:58086406-58088366
GSBRNA2T00032588001	BnaC03g70060D	BnMRD157	70	9.59	8.16	TRF-like	II	chrC03:59745396-59746034
GSBRNA2T00008506001	BnaC03g76670D	BnMRD158	80	8.96	9.13	I-box-like		chrC03_random:5241408-5241764
GSBRNA2T00073198001	BnaC04g00590D	BnMRD159	753	6.05	83.87	CCA1/R-R-like	III	chrC04:477220-482905
GSBRNA2T00074062001	BnaC04g01230D	BnMRD160	87	10.1	10.38	CPC-like	II	chrC04:971439-972082
GSBRNA2T00002182001	BnaC04g03690D	BnMRD161	578	9.53	64.64	I-box-like		chrC04:2629029-2631376
GSBRNA2T00053948001	BnaC04g08290D	BnMRD162	704	6.9	77.4	TBP-like	I	chrC04:6214717-6218691
GSBRNA2T00075174001	BnaC04g22430D	BnMRD163	412	8.57	46.53	I-box-like		chrC04:23457053-23459525
GSBRNA2T00101150001	BnaC04g27410D	BnMRD164	175	5.75	20.2	TBP-like	II	chrC04:28701458-28703318
GSBRNA2T00101148001	BnaC04g27420D	BnMRD165	155	6.79	17.82	I-box-like		chrC04:28705687-28707256
GSBRNA2T00083952001	BnaC04g33270D	BnMRD166	254	6.84	29.75	TBP-like	II	chrC04:34885283-34886182
GSBRNA2T00037260001	BnaC04g50810D	BnMRD167	87	10.05	10.34	CPC-like	II	chrC04:48296852-48297660
GSBRNA2T00038173001	BnaC04g51430D	BnMRD168	445	9.75	49.91	I-box-like		chrC04:48716446-48719732
GSBRNA2T00036179001	BnaC04g52380D	BnMRD169	434	9.82	49.06	I-box-like		chrC04_random:370400-373632
GSBRNA2T00024989001	BnaC04g54130D	BnMRD170	75	9.61	9.02	CPC-like	II	chrC04_random:1505165-1505792
GSBRNA2T00085351001	BnaC05g00500D	BnMRD171	271	9.06	30.87	CCA1/R-R-like	III	chrC05:287131-288686
GSBRNA2T00085393001	BnaC05g00840D	BnMRD172	625	6.88	67.16	CCA1/R-R-like	III	chrC05:428370-432140
GSBRNA2T00032112001	BnaC05g05250D	BnMRD173	601	9.99	66.92	TBP-like	III	chrC05:2551861-2554505
GSBRNA2T00100440001	BnaC05g07150D	BnMRD174	567	10.06	59.5	TRF-like	I	chrC05:3595581-3598360
GSBRNA2T00089266001	BnaC05g13570D	BnMRD175	776	5.72	86.16	TBP-like	III	chrC05:7841337-7846372
GSBRNA2T00089276001	BnaC05g13640D	BnMRD176	297	9.58	32.32	TRF-like	II	chrC05:7878746-7880797
GSBRNA2T00006503001	BnaC05g14070D	BnMRD177	363	9.39	39.89	CCA1/R-R-like	III	chrC05:8141625-8143644
GSBRNA2T00067836001	BnaC05g15040D	BnMRD178	99	8.93	11.27	I-box-like		chrC05:8967794-8968817
GSBRNA2T00079986001	BnaC05g30570D	BnMRD179	1128	7.91	127.29	TBP-like	I	chrC05:29637208-29645702
GSBRNA2T00101723001	BnaC05g35410D	BnMRD180	217	10	24.94	TRF-like	I	chrC05:34664650-34665532
GSBRNA2T00044743001	BnaC05g36990D	BnMRD181	356	8.49	38.77	CCA1/R-R-like	I	chrC05:36190559-36192589
GSBRNA2T00110970001	BnaC05g42410D	BnMRD182	187	4.9	21.56	CCA1/R-R-like	II	chrC05:39788599-39790019
GSBRNA2T00073245001	BnaC05g43350D	BnMRD183	302	7.87	33.29	CCA1/R-R-like	III	chrC05:40263504-40266181
GSBRNA2T00119961001	BnaC05g46410D	BnMRD184	1032	9.71	115.34	TBP-like	II	chrC05:41905711-41910737
GSBRNA2T00073907001	BnaC05g46800D	BnMRD185	387	7.02	43.98	TBP-like	III	chrC05:42097078-42098737
GSBRNA2T00004078001	BnaC05g50190D	BnMRD186	96	9.82	11.07	TRF-like	I	chrC05_random:842749-843826
GSBRNA2T00083638001	BnaC05g50690D	BnMRD187	300	9.44	33	TRF-like	II	chrC05_random:1535660-1538019
GSBRNA2T00039076001	BnaC06g02930D	BnMRD188	310	9.63	34.1	TRF-like	II	chrC06:3651145-3653709
GSBRNA2T00039077001	BnaC06g02940D	BnMRD189	150	10.28	16.6	TRF-like	II	chrC06:3654235-3655392
GSBRNA2T00036781001	BnaC06g12130D	BnMRD190	322	7.57	36.03	CCA1/R-R-like	III	chrC06:14443492-14445534
GSBRNA2T00143612001	BnaC06g23020D	BnMRD191	93	8.5	10.78	TRF-like	I	chrC06:24926347-24926626
GSBRNA2T00049170001	BnaC06g24140D	BnMRD192	557	5.51	61.68	TBP-like	III	chrC06:25933485-25936787
GSBRNA2T00022174001	BnaC06g25000D	BnMRD193	244	10.45	27	CCA1/R-R-like	I	chrC06:26558846-26559718
GSBRNA2T00103149001	BnaC06g32180D	BnMRD194	197	10.1	22.32	CPC-like	I	chrC06:32496892-32498161
GSBRNA2T00103357001	BnaC06g33800D	BnMRD195	596	5.64	65.85	TBP-like	III	chrC06:33552159-33555489
GSBRNA2T00103365001	BnaC06g33880D	BnMRD196	299	7.34	32.74	TRF-like	II	chrC06:33590658-33592495
GSBRNA2T00103633001	BnaC06g36010D	BnMRD197	96	10.1	10.99	I-box-like		chrC06:34683633-34684835
GSBRNA2T00029083001	BnaC07g03440D	BnMRD198	83	9.53	9.39	I-box-like		chrC07:4613451-4613936
GSBRNA2T00142876001	BnaC07g25490D	BnMRD199	83	10.58	9.81	TRF-like	I	chrC07:31673441-31673770
GSBRNA2T00133776001	BnaC07g28070D	BnMRD200	956	9.09	106.81	TBP-like	II	chrC07:33377592-33382316
GSBRNA2T00133442001	BnaC07g30660D	BnMRD201	315	9.43	35.38	CCA1/R-R-like	II	chrC07:35036495-35037706
GSBRNA2T00021514001	BnaC07g31380D	BnMRD202	317	9.25	34.78	CCA1/R-R-like	I	chrC07:35484158-35485185
GSBRNA2T00021490001	BnaC07g31550D	BnMRD203	227	5.7	24.66	TRF-like	II	chrC07:35605267-35606325
GSBRNA2T00041814001	BnaC07g32760D	BnMRD204	1881	6.96	207.76	TBP-like	I	chrC07:36228776-36236171
GSBRNA2T00031275001	BnaC07g34310D	BnMRD205	316	9.36	34.28	CCA1/R-R-like	I	chrC07:37142656-37144100
GSBRNA2T00027501001	BnaC07g48440D	BnMRD206	99	9.43	11.34	I-box-like		chrC07_random:1098791-1100028
GSBRNA2T00128154001	BnaC08g03980D	BnMRD207	274	5.68	31.46	CPC-like	I	chrC08:4186790-4187958
GSBRNA2T00000846001	BnaC08g10990D	BnMRD208	307	4.92	34.12	CPC-like	I	chrC08:16399643-16401792
GSBRNA2T00139678001	BnaC08g17410D	BnMRD209	297	9.06	32.66	TRF-like	II	chrC08:21064818-21067178
GSBRNA2T00139547001	BnaC08g18470D	BnMRD210	315	5.08	34.79	CPC-like	I	chrC08:21618951-21620045
GSBRNA2T00139546001	BnaC08g18480D	BnMRD211	263	8.5	28.86	CCA1/R-R-like	I	chrC08:21621209-21623119
GSBRNA2T00001962001	BnaC08g21430D	BnMRD212	102	11.11	11.03	TRF-like	II	chrC08:24097506-24097886
GSBRNA2T00109227001	BnaC08g23560D	BnMRD213	1623	7.31	178.5	TBP-like	I	chrC08:25727861-25734400
GSBRNA2T00072616001	BnaC08g26530D	BnMRD214	116	10.69	12.51	TRF-like	I	chrC08:27915334-27919135
GSBRNA2T00155753001	BnaC08g28910D	BnMRD215	577	6.72	65.12	TBP-like	II	chrC08:29376338-29378717
GSBRNA2T00155564001	BnaC08g30340D	BnMRD216	601	10.22	67.08	I-box-like		chrC08:30207959-30210893
GSBRNA2T00155533001	BnaC08g30630D	BnMRD217	269	5.68	30.91	CPC-like	I	chrC08:30321473-30322641
GSBRNA2T00136868001	BnaC08g36920D	BnMRD218	275	7.77	29.98	CCA1/R-R-like	I	chrC08:33937473-33939056
GSBRNA2T00136773001	BnaC08g37720D	BnMRD219	302	9.93	33.18	TRF-like	II	chrC08:34340397-34342479
GSBRNA2T00109658001	BnaC09g01550D	BnMRD220	167	8.6	19.58	CPC-like	I	chrC09:858587-860245
GSBRNA2T00109560001	BnaC09g02330D	BnMRD221	423	4.9	47.57	TBP-like	III	chrC09:1323253-1325158
GSBRNA2T00146013001	BnaC09g04260D	BnMRD222	541	4.53	61.29	TBP-like	II	chrC09:2418526-2421561
GSBRNA2T00134833001	BnaC09g07170D	BnMRD223	293	10.58	32.15	TRF-like	II	chrC09:4467053-4468522
GSBRNA2T00042030001	BnaC09g15550D	BnMRD224	692	10.26	72.72	TRF-like	I	chrC09:12365718-12369540
GSBRNA2T00009407001	BnaC09g29430D	BnMRD225	108	10.15	13.06	CPC-like	II	chrC09:32061985-32063111
GSBRNA2T00009408001	BnaC09g29440D	BnMRD226	108	10.15	13.06	CPC-like	II	chrC09:32064319-32065349
GSBRNA2T00053036001	BnaC09g33360D	BnMRD227	198	8.29	21.31	CCA1/R-R-like	I	chrC09:36567186-36568726
GSBRNA2T00077409001	BnaC09g33810D	BnMRD228	402	6.4	45.43	TBP-like	III	chrC09:37067980-37069953
GSBRNA2T00133353001	BnaC09g34140D	BnMRD229	266	7.35	29.34	CCA1/R-R-like	II	chrC09:37533245-37534633
GSBRNA2T00094861001	BnaC09g40660D	BnMRD230	301	9.58	33.04	CCA1/R-R-like	III	chrC09:43021823-43023899
GSBRNA2T00080935001	BnaC09g50770D	BnMRD231	453	6.72	50.36	CCA1/R-R-like	II	chrC09:48467589-48471599
GSBRNA2T00123528001	BnaCnng01850D	BnMRD232	80	7.53	9.2	CPC-like	II	chrCnn_random:1859102-1859813
GSBRNA2T00123547001	BnaCnng02030D	BnMRD233	299	10.38	33.32	CCA1/R-R-like	III	chrCnn_random:1949623-1951701
GSBRNA2T00032337001	BnaCnng03200D	BnMRD234	535	6.17	59.06	CCA1/R-R-like	III	chrCnn_random:2589425-2593469
GSBRNA2T00008361001	BnaUnng04070D	BnMRD235	287	6.04	31.31	CPC-like	I	chrUnn_random:5901266-5902127
GSBRNA2T00065061001	BnaCnng08670D	BnMRD236	83	8.5	9.65	CPC-like	II	chrCnn_random:8094277-8094998
GSBRNA2T00007035001	BnaCnng22510D	BnMRD237	235	10.22	25.7	CCA1/R-R-like	I	chrCnn_random:21100545-21101597
GSBRNA2T00007881001	BnaCnng23500D	BnMRD238	86	9.2	10.08	CPC-like	II	chrCnn_random:21938743-21939217
GSBRNA2T00028218001	BnaCnng35720D	BnMRD239	79	9.69	9.53	CPC-like	II	chrCnn_random:34243718-34245163
GSBRNA2T00028222001	BnaCnng35740D	BnMRD240	79	9.69	9.53	CPC-like	II	chrCnn_random:34273637-34275081
GSBRNA2T00039169001	BnaCnng41840D	BnMRD241	239	6.63	27.16	CPC-like	I	chrCnn_random:40749822-40751486
GSBRNA2T00046591001	BnaCnng47140D	BnMRD242	235	9.39	25.32	CCA1/R-R-like	I	chrCnn_random:46544850-46547042
GSBRNA2T00074795001	BnaCnng59200D	BnMRD243	310	9.66	34.29	CCA1/R-R-like	I	chrCnn_random:58882809-58883994
GSBRNA2T00076550001	BnaCnng59970D	BnMRD244	395	5.92	44.17	TBP-like	III	chrCnn_random:59747368-59749046
GSBRNA2T00081027001	BnaCnng61080D	BnMRD245	328	10.14	36.12	CCA1/R-R-like	I	chrCnn_random:60910772-60911972
GSBRNA2T00083899001	BnaCnng62330D	BnMRD246	189	6.93	21.73	CPC-like	I	chrCnn_random:62160303-62161150
GSBRNA2T00092496001	BnaCnng65380D	BnMRD247	289	4.53	32.39	CPC-like	I	chrCnn_random:65102357-65104354
GSBRNA2T00096548001	BnaCnng66770D	BnMRD248	142	7.57	15.99	TBP-like	II	chrCnn_random:66499574-66500423
GSBRNA2T00097678001	BnaCnng67570D	BnMRD249	295	5	34.11	CPC-like	I	chrCnn_random:67252445-67253873
GSBRNA2T00013502001	BnaCnng72020D	BnMRD250	219	10.56	24.34	TRF-like	II	chrCnn_random:72357811-72359433
GSBRNA2T00034303001	BnaCnng78680D	BnMRD251	227	9.49	25.44	CCA1/R-R-like	I	chrCnn_random:80514783-80515856
