# Supplementary material for: Genome-Wide Analysis of Myeloblastosis-Related Genes in Brassica napus L. and Positive Modulation of Osmotic Tolerance by BnMRD107
Source: Front Plant Sci. 2021 Jun 17;12:678202. doi: 10.3389/fpls.2021.678202 (PMC8248502; doi:10.3389/fpls.2021.678202)
Supplement: Supplementary Table 3 — Ka/Ks ratios of the duplicated BnMYB-related genes pairs. [file Table_3.XLSX]

## Sheet: Sheet1
Supplementary Table 3. Ka/Ks ratios of the duplicated BnMYB-related genes pairs.
Syntenic gene pairs	Method	Ka	Ks	Ka/Ks	P value (Fisher)	Divergence time (MYA)
BnMRD1&BnMRD121	NG	0.027377	0.103948	0.263372	0.0256699	0.0439844
BnMRD2&BnMRD74	NG	0.0908718	0.300257	0.302647	0.00753027	0.132354
BnMRD3&BnMRD26	NG	0.380032	0.602258	0.631012	0.00780092	0.431851
BnMRD3&BnMRD126	NG	0.0320851	0.0419621	0.764621	0.452683	0.0344145
BnMRD3&BnMRD203	NG	0.385035	0.595444	0.646636	0.0144841	0.434186
BnMRD3&BnMRD212	NG	0.366749	0.778615	0.471027	0.00275725	0.465427
BnMRD4&BnMRD88	NG	0.144371	0.322828	0.447208	2.49272e-09	0.190399
BnMRD4&BnMRD127	NG	0.00985204	0.0584292	0.168615	2.30035e-07	0.0223993
BnMRD4&BnMRD224	NG	0.148183	0.310985	0.476494	8.26963e-08	0.19009
BnMRD5&BnMRD43	NG	0.0825402	0.394402	0.209279	3.0284e-15	0.155894
BnMRD5&BnMRD104	NG	0.204752	0.813598	0.251662	2.19549e-16	0.344944
BnMRD5&BnMRD183	NG	0.0982506	0.410272	0.239477	7.48724e-14	0.171812
BnMRD7&BnMRD15	NG	0.107605	0.273261	0.393783	5.29886e-07	0.146764
BnMRD7&BnMRD101	NG	0.0821203	0.354249	0.231815	7.43637e-16	0.146465
BnMRD7&BnMRD130	NG	0.0345088	0.113083	0.305165	1.27486e-05	0.0531038
BnMRD7&BnMRD144	NG	0.105869	0.273592	0.38696	2.55423e-07	0.145707
BnMRD7&BnMRD230	NG	0.0933384	0.311948	0.299211	1.07918e-09	0.145239
BnMRD8&BnMRD66	NG	0.143308	0.372061	0.385174	2.8037e-05	0.195391
BnMRD8&BnMRD194	NG	0.150384	0.365507	0.41144	0.000107119	0.199186
BnMRD9&BnMRD68	NG	0.11504	0.439369	0.26183	5.05973e-10	0.191106
BnMRD10&BnMRD134	NG	0.00545546	0.0437794	0.124613	0.0981992	0.0132579
BnMRD11&BnMRD89	NG	0.131726	0.367787	0.358157	1.16537e-08	0.188117
BnMRD13&BnMRD59	NG	0.157781	0.288925	0.546094	1.91841e-08	0.187866
BnMRD13&BnMRD138	NG	0.0414264	0.0820656	0.504796	0.000207618	0.0506491
BnMRD13&BnMRD200	NG	0.16353	0.301914	0.541644	8.01149e-09	0.195376
BnMRD14&BnMRD141	NG	0.0250769	0.0941763	0.266276	0.000352881	0.0409097
BnMRD15&BnMRD101	NG	0.117441	0.317102	0.370359	2.56389e-08	0.164919
BnMRD15&BnMRD130	NG	0.105944	0.261536	0.405084	1.27697e-06	0.142978
BnMRD15&BnMRD144	NG	0.0592841	0.137835	0.430109	0.000399913	0.077901
BnMRD16&BnMRD99	NG	0.0969677	0.33424	0.290114	3.64012e-07	0.154572
BnMRD16&BnMRD146	NG	0.00186408	0.00608989	0.306093	0.359918	0.00285657
BnMRD16&BnMRD227	NG	0.106462	0.312976	0.340162	4.68855e-06	0.156306
BnMRD17&BnMRD147	NG	0.00798676	0.0152483	0.523781	0.102491	0.00949958
BnMRD17&BnMRD225	NG	0.0325105	0.167675	0.19389	0.000921786	0.060799
BnMRD18&BnMRD148	NG	0.0109342	0.0991995	0.110224	1.91237e-08	0.0316489
BnMRD19&BnMRD149	NG	0.0301832	0.0598083	0.504665	0.272201	0.0362461
BnMRD20&BnMRD37	NG	0.0330306	0.235753	0.140106	2.97172e-05	0.0776983
BnMRD20&BnMRD150	NG	0.0049826	0.0178684	0.27885	0.343986	0.00781118
BnMRD20&BnMRD160	NG	0.0330177	0.167015	0.197693	0.00114073	0.0625025
BnMRD20&BnMRD167	NG	0.0381078	0.191745	0.198742	0.000640268	0.0715435
BnMRD21&BnMRD83	NG	0.11591	0.269135	0.430677	0.0261106	0.147114
BnMRD21&BnMRD151	NG	0.00552574	0.04443	0.12437	0.0979714	0.0134365
BnMRD24&BnMRD181	NG	0.118698	0.386821	0.306856	1.42411e-11	0.183711
BnMRD25&BnMRD202	NG	0.02325	0.0399911	0.581378	0.146901	0.0271413
BnMRD26&BnMRD126	NG	0.238828	0.490846	0.486564	0.000182447	0.297861
BnMRD26&BnMRD203	NG	0.0249386	0.0482569	0.516788	0.166398	0.0304041
BnMRD27&BnMRD90	NG	0.103085	0.21813	0.472585	1.65148e-15	0.12927
BnMRD27&BnMRD204	NG	0.0262447	0.0702529	0.373575	6.27555e-11	0.0362776
BnMRD27&BnMRD213	NG	0.107726	0.229192	0.470025	3.15666e-16	0.1353
BnMRD28&BnMRD124	NG	0.0485681	0.391135	0.124172	1.61482e-24	0.130209
BnMRD28&BnMRD205	NG	0.0303387	0.142313	0.213183	1.2481e-07	0.0572752
BnMRD30&BnMRD161	NG	0.34039	0.90318	0.37688	1.55249e-18	0.468395
BnMRD30&BnMRD163	NG	0.0457636	0.122287	0.37423	0.000139017	0.0627472
BnMRD30&BnMRD216	NG	0.117846	0.37122	0.317455	6.80437e-17	0.174389
BnMRD32&BnMRD215	NG	0.40509	0.881679	0.459453	1.03171e-12	0.514972
BnMRD33&BnMRD35	NG	0.0297816	0.215167	0.138412	2.13623e-19	0.0750503
BnMRD33&BnMRD168	NG	0.0151792	0.0716916	0.211729	4.11607e-06	0.0289549
BnMRD35&BnMRD164	NG	0.102588	0.206528	0.496728	0.0140762	0.126809
BnMRD35&BnMRD168	NG	0.0258884	0.218487	0.11849	1.14015e-20	0.0728231
BnMRD37&BnMRD150	NG	0.0407912	0.225421	0.180955	0.000414152	0.0812221
BnMRD37&BnMRD167	NG	0.0200692	0.304026	0.0660114	1.8998e-07	0.0817152
BnMRD38&BnMRD161	NG	0.0295158	0.0729008	0.404875	0.0187757	0.039706
BnMRD38&BnMRD163	NG	0.371657	0.771478	0.481747	1.6103e-06	0.464508
BnMRD38&BnMRD216	NG	0.373115	0.925685	0.403069	3.71632e-09	0.501794
BnMRD39&BnMRD162	NG	0.0141664	0.0451476	0.31378	0.000189391	0.0214263
BnMRD40&BnMRD190	NG	0.0137499	0.052477	0.262018	0.00271226	0.0225881
BnMRD41&BnMRD179	NG	0.00653349	0.0347963	0.187764	8.82862e-08	0.0129313
BnMRD42&BnMRD182	NG	0.0675018	0.0834568	0.808823	0.490689	0.0708026
BnMRD43&BnMRD104	NG	0.214368	0.827296	0.259119	6.89794e-17	0.35645
BnMRD43&BnMRD141	NG	0.239046	0.916494	0.260826	1.67336e-16	0.396131
BnMRD43&BnMRD183	NG	0.0265867	0.0787997	0.337397	0.00293147	0.0389548
BnMRD44&BnMRD59	NG	0.267108	0.799888	0.333931	4.83389e-37	0.388759
BnMRD44&BnMRD138	NG	0.28817	0.788125	0.36564	6.58247e-31	0.401994
BnMRD44&BnMRD184	NG	0.0206608	0.0924485	0.223484	1.13057e-14	0.0371038
BnMRD44&BnMRD200	NG	0.263577	0.821449	0.320868	2.59392e-39	0.391966
BnMRD45&BnMRD185	NG	0.0674402	0.152962	0.440894	0.000242169	0.0867207
BnMRD48&BnMRD174	NG	0.0522956	0.0849755	0.61542	0.0295428	0.0605521
BnMRD50&BnMRD67	NG	0.4057	0.83951	0.483258	4.23791e-12	0.506761
BnMRD50&BnMRD195	NG	0.383806	0.792901	0.484053	5.86134e-12	0.478856
BnMRD51&BnMRD79	NG	0.128675	0.355167	0.362295	7.64932e-08	0.181245
BnMRD51&BnMRD93	NG	0.18067	0.224503	0.804756	0.238405	0.190941
BnMRD51&BnMRD176	NG	0.0104491	0.0593162	0.17616	0.0002485	0.0220674
BnMRD51&BnMRD209	NG	0.128664	0.347477	0.370281	1.4373e-07	0.179439
BnMRD51&BnMRD219	NG	0.1657	0.21789	0.760476	0.16119	0.178065
BnMRD52&BnMRD177	NG	0.0648426	0.155632	0.41664	0.000366389	0.0866275
BnMRD53&BnMRD63	NG	0.036809	0.41687	0.0882986	1.17692e-08	0.113482
BnMRD53&BnMRD178	NG	0.00427958	0.0520458	0.0822272	0.0258471	0.0139733
BnMRD53&BnMRD197	NG	0.142566	1.54618	0.0922051	1.83723e-15	0.433498
BnMRD55&BnMRD86	NG	0.0755844	0.318501	0.237313	1.07184e-11	0.131474
BnMRD55&BnMRD153	NG	0.0151303	0.0835417	0.181111	2.44659e-05	0.0310447
BnMRD55&BnMRD223	NG	0.0785323	0.348498	0.225345	6.44904e-13	0.140925
BnMRD56&BnMRD198	NG	0.0461989	0.40151	0.115063	1.01038e-07	0.127499
BnMRD58&BnMRD201	NG	0.0237145	0.0583539	0.406391	0.0219039	0.0315744
BnMRD59&BnMRD184	NG	0.260991	0.751163	0.347449	3.63107e-34	0.373022
BnMRD59&BnMRD200	NG	0.0305933	0.0781331	0.391554	2.26252e-06	0.0415625
BnMRD60&BnMRD84	NG	0.308367	0.737638	0.418046	4.1869e-10	0.399839
BnMRD60&BnMRD221	NG	0.309076	0.776175	0.398204	1.0359e-11	0.409949
BnMRD62&BnMRD198	NG	0.0052838	0.0180488	0.292751	0.35341	0.00819353
BnMRD63&BnMRD69	NG	0.131113	1.56567	0.0837427	6.08253e-15	0.43218
BnMRD63&BnMRD178	NG	0.041573	0.384969	0.107991	1.38338e-07	0.111062
BnMRD64&BnMRD67	NG	0.117676	0.276336	0.425843	4.547e-09	0.154288
BnMRD64&BnMRD192	NG	0.0832181	0.137793	0.603935	0.00575572	0.0958267
BnMRD64&BnMRD195	NG	0.119844	0.254395	0.471094	2.3423e-07	0.150864
BnMRD65&BnMRD193	NG	0.0303965	0.127247	0.238878	3.12563e-05	0.0537726
BnMRD66&BnMRD194	NG	0.0454689	0.0864802	0.525772	0.120658	0.0548618
BnMRD67&BnMRD175	NG	0.389959	0.74632	0.522509	9.87471e-10	0.472658
BnMRD67&BnMRD192	NG	0.167439	0.371602	0.450588	1.32455e-09	0.214858
BnMRD67&BnMRD195	NG	0.0348554	0.0632297	0.551251	0.0197262	0.0414441
BnMRD68&BnMRD77	NG	0.244586	0.95869	0.255126	1.84458e-15	0.41312
BnMRD68&BnMRD211	NG	0.228852	0.840975	0.272128	7.98917e-14	0.372979
BnMRD75&BnMRD123	NG	0.0278637	0.187692	0.148455	0.000738653	0.0644157
BnMRD76&BnMRD154	NG	0.0384576	0.10859	0.354152	2.94529e-06	0.0538606
BnMRD77&BnMRD92	NG	0.0935166	0.429133	0.21792	9.32845e-14	0.172814
BnMRD77&BnMRD211	NG	0.0169838	0.112741	0.150644	9.6282e-07	0.0393532
BnMRD77&BnMRD218	NG	0.0593417	0.39169	0.151502	2.49935e-17	0.137697
BnMRD78&BnMRD210	NG	0.00958225	0.114724	0.0835246	4.58341e-10	0.0326649
BnMRD79&BnMRD93	NG	0.136094	0.317299	0.428915	1.6054e-05	0.177436
BnMRD79&BnMRD176	NG	0.12344	0.370725	0.332968	3.68106e-09	0.180782
BnMRD79&BnMRD209	NG	0.00292006	0.11206	0.0260579	2.13712e-12	0.027716
BnMRD79&BnMRD219	NG	0.127317	0.347821	0.366041	1.26575e-07	0.178173
BnMRD80&BnMRD97	NG	0.0913483	0.303927	0.30056	3.35746e-16	0.141642
BnMRD80&BnMRD173	NG	0.0921814	0.279325	0.330014	1.8736e-13	0.136293
BnMRD83&BnMRD134	NG	0.110001	0.42281	0.260167	0.000115629	0.173548
BnMRD83&BnMRD151	NG	0.112936	0.313959	0.359715	0.0139766	0.154179
BnMRD84&BnMRD221	NG	0.042961	0.0883381	0.486325	0.00648374	0.0528093
BnMRD86&BnMRD153	NG	0.0705137	0.310238	0.227289	6.11781e-12	0.125729
BnMRD86&BnMRD223	NG	0.0180666	0.0884491	0.204259	3.29608e-05	0.0344375
BnMRD88&BnMRD127	NG	0.153227	0.312141	0.490889	2.39669e-09	0.194086
BnMRD88&BnMRD224	NG	0.0158301	0.0473675	0.334197	0.000283975	0.023854
BnMRD90&BnMRD204	NG	0.105884	0.238227	0.444466	1.54229e-18	0.136064
BnMRD90&BnMRD213	NG	0.0182534	0.0622322	0.293311	7.1304e-12	0.028297
BnMRD91&BnMRD215	NG	0.0278748	0.0773961	0.360158	0.000116671	0.0392954
BnMRD92&BnMRD211	NG	0.0784913	0.425688	0.184387	1.23515e-15	0.1597
BnMRD92&BnMRD218	NG	0.0353577	0.0893451	0.395742	0.00875466	0.0482091
BnMRD93&BnMRD209	NG	0.136073	0.287109	0.473943	0.000164115	0.170516
BnMRD93&BnMRD219	NG	0.0233603	0.0374901	0.623105	0.208877	0.0266572
BnMRD95&BnMRD171	NG	0.0191353	0.0351247	0.54478	0.233084	0.0225868
BnMRD96&BnMRD172	NG	0.0123777	0.0541397	0.228626	6.83567e-06	0.0221175
BnMRD97&BnMRD173	NG	0.0284452	0.114074	0.249358	5.33771e-10	0.048858
BnMRD98&BnMRD132	NG	0.0198367	0.261565	0.0758384	1.36588e-07	0.07062
BnMRD99&BnMRD146	NG	0.100604	0.33129	0.303674	8.78213e-07	0.156273
BnMRD99&BnMRD227	NG	0.0369446	0.0651806	0.566804	0.231179	0.0438674
BnMRD100&BnMRD228	NG	0.0344476	0.101748	0.338559	0.000128718	0.04985
BnMRD101&BnMRD130	NG	0.0684719	0.331039	0.206839	1.56105e-16	0.130976
BnMRD101&BnMRD144	NG	0.10403	0.285421	0.364479	3.78403e-08	0.147147
BnMRD101&BnMRD230	NG	0.0177139	0.140485	0.126091	1.18951e-10	0.0470315
BnMRD103&BnMRD129	NG	0.0941761	0.436004	0.215998	5.69432e-08	0.169867
BnMRD104&BnMRD183	NG	0.230358	0.802735	0.286967	4.07109e-15	0.363159
BnMRD124&BnMRD205	NG	0.0431883	0.411512	0.10495	4.78778e-26	0.131121
BnMRD126&BnMRD203	NG	0.230563	0.50279	0.458566	4.36975e-05	0.294421
BnMRD126&BnMRD212	NG	0.301214	0.751192	0.400982	0.000335128	0.409802
BnMRD127&BnMRD224	NG	0.164439	0.312405	0.526366	6.56888e-08	0.202479
BnMRD129&BnMRD231	NG	0.13213	0.451092	0.292912	1.05836e-07	0.200114
BnMRD130&BnMRD144	NG	0.0932668	0.279152	0.334107	1.29745e-08	0.137445
BnMRD130&BnMRD230	NG	0.0818651	0.318154	0.257313	2.64785e-11	0.1381
BnMRD131&BnMRD228	NG	0.169735	0.321196	0.528447	0.00465378	0.204035
BnMRD134&BnMRD151	NG	0.0631449	0.254334	0.248276	0.00292772	0.102021
BnMRD138&BnMRD200	NG	0.168271	0.304619	0.5524	1.97101e-08	0.19961
BnMRD144&BnMRD230	NG	0.108782	0.343609	0.316588	1.98483e-09	0.164577
BnMRD145&BnMRD229	NG	0.0581405	0.389706	0.149191	2.23493e-17	0.135276
BnMRD146&BnMRD227	NG	0.110101	0.30998	0.355187	1.97548e-05	0.158053
BnMRD147&BnMRD225	NG	0.0325105	0.186704	0.174129	0.000294744	0.0647816
BnMRD150&BnMRD160	NG	0.0407753	0.157166	0.259441	0.00981406	0.0662283
BnMRD150&BnMRD167	NG	0.0458854	0.181613	0.252655	0.00548245	0.0752393
BnMRD153&BnMRD223	NG	0.0743023	0.335927	0.221186	1.80214e-12	0.134833
BnMRD156&BnMRD188	NG	0.210345	0.306572	0.686118	0.0317934	0.232723
BnMRD160&BnMRD167	NG	0.0200615	0.228071	0.0879617	1.41584e-05	0.0651585
BnMRD161&BnMRD163	NG	0.371162	0.836119	0.44391	3.35046e-10	0.477331
BnMRD163&BnMRD216	NG	0.0965212	0.301606	0.320024	5.86065e-10	0.14228
BnMRD175&BnMRD195	NG	0.391356	0.780307	0.501541	5.92138e-11	0.481226
BnMRD176&BnMRD209	NG	0.122184	0.352137	0.346979	2.35221e-08	0.175584
BnMRD176&BnMRD219	NG	0.160123	0.19553	0.818921	0.320175	0.1685
BnMRD184&BnMRD200	NG	0.269142	0.807471	0.333315	2.84755e-37	0.392879
BnMRD192&BnMRD195	NG	0.176343	0.331051	0.532676	1.6393e-06	0.212199
BnMRD196&BnMRD209	NG	0.283658	1.06063	0.267444	4.34855e-18	0.462709
BnMRD196&BnMRD219	NG	0.305642	0.852456	0.358543	3.66016e-12	0.434435
BnMRD204&BnMRD213	NG	0.108768	0.237441	0.458086	1.35706e-17	0.138052
BnMRD209&BnMRD219	NG	0.127306	0.295447	0.430892	2.37543e-05	0.166075
BnMRD211&BnMRD218	NG	0.0541886	0.338654	0.160012	2.03729e-14	0.120995
