# Supplementary material for: Genome-Wide Analysis of Myeloblastosis-Related Genes in Brassica napus L. and Positive Modulation of Osmotic Tolerance by BnMRD107
Source: Front Plant Sci. 2021 Jun 17;12:678202. doi: 10.3389/fpls.2021.678202 (PMC8248502; doi:10.3389/fpls.2021.678202)
Supplement: Supplementary Table 4 — Duplication type of BnMYB-related genes. [file Table_4.XLSX]

## Sheet: Sheet1
Supplementary Table 4. Duplication type of BnMYB-related genes.
Gene alias	Gene ID	Gene Name	Duplication type
GSBRNA2T00094861001	BnaC09g40660D	BnMRD230	WGD or segmental duplication
GSBRNA2T00135353001	BnaA10g17370D	BnMRD101	WGD or segmental duplication
GSBRNA2T00114866001	BnaC02g07210D	BnMRD130	WGD or segmental duplication
GSBRNA2T00143160001	BnaA02g03510D	BnMRD7	WGD or segmental duplication
GSBRNA2T00130168001	BnaA03g06490D	BnMRD15	WGD or segmental duplication
GSBRNA2T00140622001	BnaC03g08310D	BnMRD144	WGD or segmental duplication
GSBRNA2T00036781001	BnaC06g12130D	BnMRD190	WGD or segmental duplication
GSBRNA2T00066237001	BnaA05g12950D	BnMRD40	WGD or segmental duplication
GSBRNA2T00034511001	BnaAnng17890D	BnMRD111	dispersed duplication
GSBRNA2T00134120001	BnaC03g00040D	BnMRD140	dispersed duplication
GSBRNA2T00085393001	BnaC05g00840D	BnMRD172	WGD or segmental duplication
GSBRNA2T00150502001	BnaA10g00780D	BnMRD96	WGD or segmental duplication
GSBRNA2T00073198001	BnaC04g00590D	BnMRD159	WGD or segmental duplication
GSBRNA2T00132937001	BnaA05g01050D	BnMRD36	dispersed duplication
GSBRNA2T00006503001	BnaC05g14070D	BnMRD177	WGD or segmental duplication
GSBRNA2T00034826001	BnaA06g12480D	BnMRD52	WGD or segmental duplication
GSBRNA2T00032337001	BnaCnng03200D	BnMRD234	WGD or segmental duplication
GSBRNA2T00049249001	BnaA03g00640D	BnMRD14	WGD or segmental duplication
GSBRNA2T00134235001	BnaC03g00940D	BnMRD141	WGD or segmental duplication
GSBRNA2T00136500001	BnaA10g26900D	BnMRD104	WGD or segmental duplication
GSBRNA2T00073245001	BnaC05g43350D	BnMRD183	WGD or segmental duplication
GSBRNA2T00080698001	BnaA05g28870D	BnMRD43	WGD or segmental duplication
GSBRNA2T00072845001	BnaA01g32200D	BnMRD5	WGD or segmental duplication
GSBRNA2T00004307001	BnaC03g15430D	BnMRD148	WGD or segmental duplication
GSBRNA2T00017886001	BnaA03g12550D	BnMRD18	WGD or segmental duplication
GSBRNA2T00007983001	BnaA10g28420D	BnMRD105	WGD or segmental duplication
GSBRNA2T00085351001	BnaC05g00500D	BnMRD171	WGD or segmental duplication
GSBRNA2T00150541001	BnaA10g00430D	BnMRD95	WGD or segmental duplication
GSBRNA2T00091220001	BnaA09g00080D	BnMRD82	WGD or segmental duplication
GSBRNA2T00123547001	BnaCnng02030D	BnMRD233	WGD or segmental duplication
GSBRNA2T00078688001	BnaC02g02590D	BnMRD129	WGD or segmental duplication
GSBRNA2T00119645001	BnaAnng01040D	BnMRD107	WGD or segmental duplication
GSBRNA2T00080935001	BnaC09g50770D	BnMRD231	WGD or segmental duplication
GSBRNA2T00000377001	BnaA05g28230D	BnMRD42	WGD or segmental duplication
GSBRNA2T00110970001	BnaC05g42410D	BnMRD182	WGD or segmental duplication
GSBRNA2T00077113001	BnaAnng28150D	BnMRD113	dispersed duplication
GSBRNA2T00133442001	BnaC07g30660D	BnMRD201	WGD or segmental duplication
GSBRNA2T00147450001	BnaA06g26310D	BnMRD58	WGD or segmental duplication
GSBRNA2T00021514001	BnaC07g31380D	BnMRD202	WGD or segmental duplication
GSBRNA2T00113519001	BnaA03g40400D	BnMRD25	WGD or segmental duplication
GSBRNA2T00074795001	BnaCnng59200D	BnMRD243	dispersed duplication
GSBRNA2T00075565001	BnaAnng06930D	BnMRD109	WGD or segmental duplication
GSBRNA2T00013558001	BnaA10g29180D	BnMRD106	WGD or segmental duplication
GSBRNA2T00133353001	BnaC09g34140D	BnMRD229	WGD or segmental duplication
GSBRNA2T00020997001	BnaAnng39140D	BnMRD119	dispersed duplication
GSBRNA2T00141113001	BnaC03g12320D	BnMRD145	WGD or segmental duplication
GSBRNA2T00016178001	BnaA09g44370D	BnMRD92	WGD or segmental duplication
GSBRNA2T00136868001	BnaC08g36920D	BnMRD218	WGD or segmental duplication
GSBRNA2T00102900001	BnaA08g22290D	BnMRD77	WGD or segmental duplication
GSBRNA2T00139546001	BnaC08g18480D	BnMRD211	WGD or segmental duplication
GSBRNA2T00083143001	BnaA02g17000D	BnMRD9	WGD or segmental duplication
GSBRNA2T00034303001	BnaCnng78680D	BnMRD251	dispersed duplication
GSBRNA2T00081907001	BnaA07g31770D	BnMRD68	WGD or segmental duplication
GSBRNA2T00006192001	BnaC01g21010D	BnMRD124	WGD or segmental duplication
GSBRNA2T00025248001	BnaAnng15540D	BnMRD110	dispersed duplication
GSBRNA2T00031275001	BnaC07g34310D	BnMRD205	WGD or segmental duplication
GSBRNA2T00004017001	BnaC02g46900D	BnMRD139	WGD or segmental duplication
GSBRNA2T00041639001	BnaA02g25380D	BnMRD11	WGD or segmental duplication
GSBRNA2T00072361001	BnaA09g18280D	BnMRD89	WGD or segmental duplication
GSBRNA2T00081027001	BnaCnng61080D	BnMRD245	dispersed duplication
GSBRNA2T00101187001	BnaC01g33300D	BnMRD128	dispersed duplication
GSBRNA2T00151091001	BnaA03g43060D	BnMRD28	WGD or segmental duplication
GSBRNA2T00046591001	BnaCnng47140D	BnMRD242	dispersed duplication
GSBRNA2T00060740001	BnaC03g13270D	BnMRD146	WGD or segmental duplication
GSBRNA2T00148625001	BnaA03g10580D	BnMRD16	WGD or segmental duplication
GSBRNA2T00052814001	BnaA10g10930D	BnMRD99	WGD or segmental duplication
GSBRNA2T00053036001	BnaC09g33360D	BnMRD227	WGD or segmental duplication
GSBRNA2T00022174001	BnaC06g25000D	BnMRD193	WGD or segmental duplication
GSBRNA2T00089389001	BnaA07g24010D	BnMRD65	WGD or segmental duplication
GSBRNA2T00007035001	BnaCnng22510D	BnMRD237	dispersed duplication
GSBRNA2T00137531001	BnaA03g34140D	BnMRD24	WGD or segmental duplication
GSBRNA2T00008395001	BnaAnng35540D	BnMRD116	dispersed duplication
GSBRNA2T00044743001	BnaC05g36990D	BnMRD181	WGD or segmental duplication
GSBRNA2T00008506001	BnaC03g76670D	BnMRD158	WGD or segmental duplication
GSBRNA2T00027232001	BnaA08g15280D	BnMRD75	WGD or segmental duplication
GSBRNA2T00042407001	BnaA01g34510D	BnMRD6	dispersed duplication
GSBRNA2T00131039001	BnaC01g02200D	BnMRD123	WGD or segmental duplication
GSBRNA2T00029083001	BnaC07g03440D	BnMRD198	WGD or segmental duplication
GSBRNA2T00083687001	BnaA07g02020D	BnMRD62	WGD or segmental duplication
GSBRNA2T00042154001	BnaA06g25300D	BnMRD56	WGD or segmental duplication
GSBRNA2T00062133001	BnaC03g48330D	BnMRD152	WGD or segmental duplication
GSBRNA2T00081932001	BnaA07g32000D	BnMRD69	WGD or segmental duplication
GSBRNA2T00103633001	BnaC06g36010D	BnMRD197	WGD or segmental duplication
GSBRNA2T00027501001	BnaC07g48440D	BnMRD206	dispersed duplication
GSBRNA2T00112385001	BnaA07g11710D	BnMRD63	WGD or segmental duplication
GSBRNA2T00043023001	BnaA06g13720D	BnMRD53	WGD or segmental duplication
GSBRNA2T00067836001	BnaC05g15040D	BnMRD178	WGD or segmental duplication
GSBRNA2T00073960001	BnaA01g05400D	BnMRD1	WGD or segmental duplication
GSBRNA2T00075121001	BnaC01g00270D	BnMRD121	WGD or segmental duplication
GSBRNA2T00136327001	BnaA10g25530D	BnMRD103	WGD or segmental duplication
GSBRNA2T00022822001	BnaAnng39410D	BnMRD120	dispersed duplication
GSBRNA2T00000654001	BnaA06g24950D	BnMRD55	WGD or segmental duplication
GSBRNA2T00062174001	BnaC03g48630D	BnMRD153	WGD or segmental duplication
GSBRNA2T00005736001	BnaA09g07290D	BnMRD86	WGD or segmental duplication
GSBRNA2T00134833001	BnaC09g07170D	BnMRD223	WGD or segmental duplication
GSBRNA2T00126127001	BnaC01g26310D	BnMRD126	WGD or segmental duplication
GSBRNA2T00013502001	BnaCnng72020D	BnMRD250	dispersed duplication
GSBRNA2T00138609001	BnaA01g21010D	BnMRD3	WGD or segmental duplication
GSBRNA2T00021490001	BnaC07g31550D	BnMRD203	WGD or segmental duplication
GSBRNA2T00113493001	BnaA03g40600D	BnMRD26	WGD or segmental duplication
GSBRNA2T00001962001	BnaC08g21430D	BnMRD212	WGD or segmental duplication
GSBRNA2T00045908001	BnaAnng03960D	BnMRD108	WGD or segmental duplication
GSBRNA2T00026011001	BnaA08g29620D	BnMRD81	WGD or segmental duplication
GSBRNA2T00116322001	BnaC03g68390D	BnMRD156	WGD or segmental duplication
GSBRNA2T00058672001	BnaA05g36000D	BnMRD46	dispersed duplication
GSBRNA2T00083638001	BnaC05g50690D	BnMRD187	dispersed duplication
GSBRNA2T00039077001	BnaC06g02940D	BnMRD189	tandem
GSBRNA2T00039076001	BnaC06g02930D	BnMRD188	WGD or segmental duplication
GSBRNA2T00097846001	BnaA06g37640D	BnMRD61	WGD or segmental duplication
GSBRNA2T00032588001	BnaC03g70060D	BnMRD157	WGD or segmental duplication
GSBRNA2T00114104001	BnaA08g00770D	BnMRD73	WGD or segmental duplication
GSBRNA2T00069970001	BnaA07g38930D	BnMRD72	dispersed duplication
GSBRNA2T00103365001	BnaC06g33880D	BnMRD196	WGD or segmental duplication
GSBRNA2T00034907001	BnaA06g11800D	BnMRD51	WGD or segmental duplication
GSBRNA2T00089276001	BnaC05g13640D	BnMRD176	WGD or segmental duplication
GSBRNA2T00016253001	BnaA09g44970D	BnMRD93	WGD or segmental duplication
GSBRNA2T00136773001	BnaC08g37720D	BnMRD219	WGD or segmental duplication
GSBRNA2T00102990001	BnaA08g23070D	BnMRD79	WGD or segmental duplication
GSBRNA2T00139678001	BnaC08g17410D	BnMRD209	WGD or segmental duplication
GSBRNA2T00066880001	BnaAnng25220D	BnMRD112	dispersed duplication
GSBRNA2T00142876001	BnaC07g25490D	BnMRD199	WGD or segmental duplication
GSBRNA2T00072616001	BnaC08g26530D	BnMRD214	dispersed duplication
GSBRNA2T00076869001	BnaC02g16640D	BnMRD133	dispersed duplication
GSBRNA2T00042030001	BnaC09g15550D	BnMRD224	WGD or segmental duplication
GSBRNA2T00068763001	BnaA09g14920D	BnMRD88	WGD or segmental duplication
GSBRNA2T00086340001	BnaC01g27820D	BnMRD127	WGD or segmental duplication
GSBRNA2T00024221001	BnaA01g21650D	BnMRD4	WGD or segmental duplication
GSBRNA2T00100440001	BnaC05g07150D	BnMRD174	WGD or segmental duplication
GSBRNA2T00156156001	BnaA06g05610D	BnMRD48	WGD or segmental duplication
GSBRNA2T00059244001	BnaC02g38100D	BnMRD136	WGD or segmental duplication
GSBRNA2T00024885001	BnaA07g36940D	BnMRD70	dispersed duplication
GSBRNA2T00004078001	BnaC05g50190D	BnMRD186	dispersed duplication
GSBRNA2T00143612001	BnaC06g23020D	BnMRD191	proximal
GSBRNA2T00131141001	BnaC01g01430D	BnMRD122	dispersed duplication
GSBRNA2T00000679001	BnaA06g24750D	BnMRD54	WGD or segmental duplication
GSBRNA2T00117589001	BnaC02g37370D	BnMRD135	WGD or segmental duplication
GSBRNA2T00156208001	BnaA06g05130D	BnMRD47	WGD or segmental duplication
GSBRNA2T00122637001	BnaC02g12480D	BnMRD132	WGD or segmental duplication
GSBRNA2T00042093001	BnaA06g25640D	BnMRD57	dispersed duplication
GSBRNA2T00056196001	BnaA02g28360D	BnMRD12	dispersed duplication
GSBRNA2T00095501001	BnaA10g10220D	BnMRD98	WGD or segmental duplication
GSBRNA2T00057970001	BnaA06g11070D	BnMRD49	WGD or segmental duplication
GSBRNA2T00109658001	BnaC09g01550D	BnMRD220	WGD or segmental duplication
GSBRNA2T00000846001	BnaC08g10990D	BnMRD208	WGD or segmental duplication
GSBRNA2T00074396001	BnaC03g65090D	BnMRD155	WGD or segmental duplication
GSBRNA2T00088839001	BnaAnng30810D	BnMRD114	dispersed duplication
GSBRNA2T00012135001	BnaAnng36570D	BnMRD117	dispersed duplication
GSBRNA2T00039169001	BnaCnng41840D	BnMRD241	dispersed duplication
GSBRNA2T00059242001	BnaC02g38120D	BnMRD137	dispersed duplication
GSBRNA2T00083899001	BnaCnng62330D	BnMRD246	dispersed duplication
GSBRNA2T00097678001	BnaCnng67570D	BnMRD249	dispersed duplication
GSBRNA2T00111855001	BnaA03g29470D	BnMRD22	WGD or segmental duplication
GSBRNA2T00092496001	BnaCnng65380D	BnMRD247	dispersed duplication
GSBRNA2T00136149001	BnaA10g23980D	BnMRD102	WGD or segmental duplication
GSBRNA2T00116507001	BnaA02g15320D	BnMRD8	WGD or segmental duplication
GSBRNA2T00102438001	BnaA07g29070D	BnMRD66	WGD or segmental duplication
GSBRNA2T00103149001	BnaC06g32180D	BnMRD194	WGD or segmental duplication
GSBRNA2T00007336001	BnaAnng34960D	BnMRD115	dispersed duplication
GSBRNA2T00008361001	BnaUnng04070D	BnMRD235	dispersed duplication
GSBRNA2T00017594001	BnaAnng38130D	BnMRD118	dispersed duplication
GSBRNA2T00024886001	BnaA07g36950D	BnMRD71	dispersed duplication
GSBRNA2T00056449001	BnaA09g11280D	BnMRD87	WGD or segmental duplication
GSBRNA2T00128154001	BnaC08g03980D	BnMRD207	dispersed duplication
GSBRNA2T00155533001	BnaC08g30630D	BnMRD217	WGD or segmental duplication
GSBRNA2T00102901001	BnaA08g22300D	BnMRD78	WGD or segmental duplication
GSBRNA2T00139547001	BnaC08g18470D	BnMRD210	WGD or segmental duplication
GSBRNA2T00101723001	BnaC05g35410D	BnMRD180	WGD or segmental duplication
GSBRNA2T00066516001	BnaC03g15160D	BnMRD147	WGD or segmental duplication
GSBRNA2T00086671001	BnaA03g12400D	BnMRD17	WGD or segmental duplication
GSBRNA2T00024989001	BnaC04g54130D	BnMRD170	dispersed duplication
GSBRNA2T00009407001	BnaC09g29430D	BnMRD225	WGD or segmental duplication
GSBRNA2T00009408001	BnaC09g29440D	BnMRD226	tandem
GSBRNA2T00024517001	BnaC03g16910D	BnMRD149	WGD or segmental duplication
GSBRNA2T00142148001	BnaA03g13950D	BnMRD19	WGD or segmental duplication
GSBRNA2T00078846001	BnaA08g13950D	BnMRD74	WGD or segmental duplication
GSBRNA2T00149404001	BnaA01g16760D	BnMRD2	WGD or segmental duplication
GSBRNA2T00028218001	BnaCnng35720D	BnMRD239	proximal
GSBRNA2T00028222001	BnaCnng35740D	BnMRD240	proximal
GSBRNA2T00007881001	BnaCnng23500D	BnMRD238	dispersed duplication
GSBRNA2T00065061001	BnaCnng08670D	BnMRD236	dispersed duplication
GSBRNA2T00037260001	BnaC04g50810D	BnMRD167	WGD or segmental duplication
GSBRNA2T00074062001	BnaC04g01230D	BnMRD160	WGD or segmental duplication
GSBRNA2T00053358001	BnaA04g29720D	BnMRD34	WGD or segmental duplication
GSBRNA2T00101593001	BnaC03g25810D	BnMRD150	WGD or segmental duplication
GSBRNA2T00132894001	BnaA05g01400D	BnMRD37	WGD or segmental duplication
GSBRNA2T00138929001	BnaA03g21400D	BnMRD20	WGD or segmental duplication
GSBRNA2T00091199001	BnaA09g00230D	BnMRD83	WGD or segmental duplication
GSBRNA2T00112174001	BnaA03g26820D	BnMRD21	WGD or segmental duplication
GSBRNA2T00153494001	BnaC03g31750D	BnMRD151	WGD or segmental duplication
GSBRNA2T00123528001	BnaCnng01850D	BnMRD232	WGD or segmental duplication
GSBRNA2T00104241001	BnaA02g20260D	BnMRD10	WGD or segmental duplication
GSBRNA2T00113232001	BnaC02g27760D	BnMRD134	WGD or segmental duplication
GSBRNA2T00056732001	BnaA03g55060D	BnMRD29	dispersed duplication
GSBRNA2T00134308001	BnaC03g01570D	BnMRD143	WGD or segmental duplication
GSBRNA2T00101148001	BnaC04g27420D	BnMRD165	tandem
GSBRNA2T00003353001	BnaA04g26950D	BnMRD33	WGD or segmental duplication
GSBRNA2T00038173001	BnaC04g51430D	BnMRD168	WGD or segmental duplication
GSBRNA2T00036179001	BnaC04g52380D	BnMRD169	dispersed duplication
GSBRNA2T00132982001	BnaA05g00690D	BnMRD35	WGD or segmental duplication
GSBRNA2T00083952001	BnaC04g33270D	BnMRD166	dispersed duplication
GSBRNA2T00092093001	BnaA04g10750D	BnMRD31	WGD or segmental duplication
GSBRNA2T00028858001	BnaC02g39780D	BnMRD138	WGD or segmental duplication
GSBRNA2T00041814001	BnaC07g32760D	BnMRD204	WGD or segmental duplication
GSBRNA2T00151254001	BnaA03g41680D	BnMRD27	WGD or segmental duplication
GSBRNA2T00109227001	BnaC08g23560D	BnMRD213	WGD or segmental duplication
GSBRNA2T00129368001	BnaA09g32720D	BnMRD90	WGD or segmental duplication
GSBRNA2T00056572001	BnaC01g21680D	BnMRD125	WGD or segmental duplication
GSBRNA2T00053948001	BnaC04g08290D	BnMRD162	WGD or segmental duplication
GSBRNA2T00117021001	BnaA05g07470D	BnMRD39	WGD or segmental duplication
GSBRNA2T00066305001	BnaA05g19710D	BnMRD41	WGD or segmental duplication
GSBRNA2T00079986001	BnaC05g30570D	BnMRD179	WGD or segmental duplication
GSBRNA2T00096548001	BnaCnng66770D	BnMRD248	dispersed duplication
GSBRNA2T00120517001	BnaA02g31210D	BnMRD13	WGD or segmental duplication
GSBRNA2T00133776001	BnaC07g28070D	BnMRD200	WGD or segmental duplication
GSBRNA2T00144207001	BnaA06g28660D	BnMRD59	WGD or segmental duplication
GSBRNA2T00076550001	BnaCnng59970D	BnMRD244	dispersed duplication
GSBRNA2T00109560001	BnaC09g02330D	BnMRD221	WGD or segmental duplication
GSBRNA2T00134245001	BnaC03g01040D	BnMRD142	dispersed duplication
GSBRNA2T00009772001	BnaA09g02910D	BnMRD84	WGD or segmental duplication
GSBRNA2T00144433001	BnaA06g30300D	BnMRD60	WGD or segmental duplication
GSBRNA2T00101150001	BnaC04g27410D	BnMRD164	WGD or segmental duplication
GSBRNA2T00053210001	BnaA10g11980D	BnMRD100	WGD or segmental duplication
GSBRNA2T00077409001	BnaC09g33810D	BnMRD228	WGD or segmental duplication
GSBRNA2T00038612001	BnaA05g32140D	BnMRD45	WGD or segmental duplication
GSBRNA2T00073907001	BnaC05g46800D	BnMRD185	WGD or segmental duplication
GSBRNA2T00121923001	BnaA09g37190D	BnMRD91	WGD or segmental duplication
GSBRNA2T00155753001	BnaC08g28910D	BnMRD215	WGD or segmental duplication
GSBRNA2T00123168001	BnaA04g24320D	BnMRD32	WGD or segmental duplication
GSBRNA2T00002182001	BnaC04g03690D	BnMRD161	WGD or segmental duplication
GSBRNA2T00132586001	BnaA05g03970D	BnMRD38	WGD or segmental duplication
GSBRNA2T00023074001	BnaA09g55480D	BnMRD94	WGD or segmental duplication
GSBRNA2T00155564001	BnaC08g30340D	BnMRD216	WGD or segmental duplication
GSBRNA2T00075174001	BnaC04g22430D	BnMRD163	WGD or segmental duplication
GSBRNA2T00149170001	BnaA04g01380D	BnMRD30	WGD or segmental duplication
GSBRNA2T00061114001	BnaC03g60400D	BnMRD154	WGD or segmental duplication
GSBRNA2T00150898001	BnaA08g16690D	BnMRD76	WGD or segmental duplication
GSBRNA2T00094754001	BnaA09g05160D	BnMRD85	dispersed duplication
GSBRNA2T00146013001	BnaC09g04260D	BnMRD222	dispersed duplication
GSBRNA2T00111591001	BnaA03g31720D	BnMRD23	WGD or segmental duplication
GSBRNA2T00038579001	BnaA05g31820D	BnMRD44	WGD or segmental duplication
GSBRNA2T00119961001	BnaC05g46410D	BnMRD184	WGD or segmental duplication
GSBRNA2T00089804001	BnaA08g29010D	BnMRD80	WGD or segmental duplication
GSBRNA2T00122894001	BnaA10g04910D	BnMRD97	WGD or segmental duplication
GSBRNA2T00032112001	BnaC05g05250D	BnMRD173	WGD or segmental duplication
GSBRNA2T00034913001	BnaA06g11740D	BnMRD50	WGD or segmental duplication
GSBRNA2T00089266001	BnaC05g13570D	BnMRD175	WGD or segmental duplication
GSBRNA2T00099538001	BnaA07g22980D	BnMRD64	WGD or segmental duplication
GSBRNA2T00049170001	BnaC06g24140D	BnMRD192	WGD or segmental duplication
GSBRNA2T00102589001	BnaA07g30350D	BnMRD67	WGD or segmental duplication
GSBRNA2T00103357001	BnaC06g33800D	BnMRD195	WGD or segmental duplication
GSBRNA2T00114990001	BnaC02g10760D	BnMRD131	WGD or segmental duplication
