# Supplementary material for: Genome-Wide Analysis of Myeloblastosis-Related Genes in Brassica napus L. and Positive Modulation of Osmotic Tolerance by BnMRD107
Source: Front Plant Sci. 2021 Jun 17;12:678202. doi: 10.3389/fpls.2021.678202 (PMC8248502; doi:10.3389/fpls.2021.678202)
Supplement: Supplementary Table 5 — Ka/Ks ratios of the duplicated MYB-related gene pairs of B. napus and Arabidopsis. [file Table_5.XLSX]

## Sheet: Sheet1
Supplementary Table 5. Ka/Ks ratios of the duplicated MYB-related genes pairs of B. napus and Arabidopsis.
Syntenic gene pairs	Method	Ka	Ks	Ka/Ks	P value (Fisher)	Divergence time (MYA)
BnMRD55&AT5G67580	NG	0.0896683	0.379654	0.236184	6.0374e-13	0.157264
BnMRD161&AT2G44430	NG	0.171821	0.590937	0.29076	9.2583e-25	0.266892
BnMRD33&AT2G47210	NG	0.0469417	0.300509	0.156207	6.1948e-23	0.108523
BnMRD139&AT5G47390	NG	0.0557375	0.400371	0.139215	1.20759e-24	0.13844
BnMRD86&AT3G49850	NG	0.217809	0.838398	0.259792	8.57981e-18	0.361364
BnMRD177&AT1G18330	NG	0.125829	0.471281	0.266993	3.15398e-14	0.206415
BnMRD105&AT5G52660	NG	0.0578129	0.360095	0.160549	5.2891e-18	0.127695
BnMRD158&AT4G36570	NG	0.0302247	0.396409	0.0762462	3.2983e-06	0.112244
BnMRD225&AT5G53200	NG	0.0325832	0.431046	0.0755909	9.66308e-11	0.116664
BnMRD106&AT5G58900	NG	0.0768101	0.596094	0.128856	2.16989e-23	0.194492
BnMRD92&AT1G19000	NG	0.101415	0.542923	0.186794	2.52628e-18	0.204398
BnMRD202&AT5G61620	NG	0.138237	0.420922	0.328415	3.52222e-10	0.202821
BnMRD193&AT1G70000	NG	0.115496	0.93202	0.12392	2.28316e-30	0.313054
BnMRD4&AT1G58220	NG	0.137901	0.354859	0.388608	9.09082e-13	0.193813
BnMRD149&AT2G30432	NG	0.131466	0.487342	0.269763	9.43715e-05	0.200425
BnMRD75&AT4G36570	NG	0.0302247	0.354096	0.0853572	1.41724e-05	0.102767
BnMRD138&AT5G27610	NG	0.208627	0.318686	0.654648	3.63229e-05	0.233698
BnMRD198&AT2G18328	NG	0.0668672	0.660541	0.101231	4.68565e-10	0.198547
BnMRD173&AT1G07540	NG	0.0982091	0.340944	0.28805	1.29158e-19	0.156283
BnMRD234&AT5G02840	NG	0.145352	0.407001	0.357129	2.3477e-08	0.20506
BnMRD52&AT1G18330	NG	0.137776	0.426338	0.323162	1.0734e-10	0.204679
BnMRD51&AT1G17520	NG	0.208601	0.382559	0.545278	0.000541573	0.248887
BnMRD50&AT1G17460	NG	0.187792	0.350032	0.536501	6.86106e-07	0.225098
BnMRD168&AT2G47210	NG	0.0443034	0.30824	0.14373	1.21114e-24	0.108382
BnMRD44&AT3G05380	NG	0.100413	0.363036	0.276593	1.53872e-34	0.160381
BnMRD188&AT1G49950	NG	0.116141	0.336199	0.345454	2.13142e-08	0.167278
BnMRD11&AT5G47390	NG	0.0496752	0.402501	0.123416	4.49949e-26	0.134549
BnMRD204&AT3G52250	NG	0.146992	0.330391	0.444905	8.14178e-24	0.188786
BnMRD224&AT1G58220	NG	0.161354	0.369074	0.437186	5.36697e-13	0.214759
BnMRD56&AT2G18328	NG	0.104491	0.65344	0.159909	7.06761e-08	0.227076
BnMRD53&AT1G19510	NG	0.0303868	0.451727	0.0672679	1.75164e-10	0.114853
BnMRD181&AT3G16350	NG	0.100619	0.579574	0.173609	6.73075e-27	0.216481
BnMRD99&AT5G56840	NG	0.0930602	0.376984	0.246855	2.7887e-09	0.163308
BnMRD227&AT5G56840	NG	0.090301	0.379783	0.23777	1.7842e-09	0.161517
BnMRD100&AT5G58340	NG	0.151141	0.373764	0.404377	1.9923e-09	0.201484
BnMRD162&AT2G36960	NG	0.10418	0.395952	0.263113	3.48588e-27	0.172324
BnMRD87&AT1G63910	NG	0.152136	0.565099	0.269219	3.78785e-14	0.240757
BnMRD146&AT5G56840	NG	0.108973	0.389876	0.279508	2.69351e-09	0.176216
BnMRD154&AT4G39160	NG	0.187966	0.461479	0.407312	5.64012e-13	0.248609
BnMRD152&AT2G18328	NG	0.104299	0.659745	0.158089	6.07248e-08	0.227592
BnMRD153&AT5G67580	NG	0.0863036	0.354862	0.243203	4.18359e-12	0.148971
BnMRD236&AT1G01380	NG	0.0489342	0.232537	0.210436	0.00137812	0.0871959
BnMRD41&AT3G21430	NG	0.0740113	0.280031	0.264297	4.62667e-32	0.120535
BnMRD147&AT5G53200	NG	0.0503516	0.485453	0.103721	2.04157e-10	0.141275
BnMRD178&AT1G19510	NG	0.0348562	0.362722	0.0960961	5.5346e-08	0.100776
BnMRD88&AT1G58220	NG	0.15881	0.357417	0.444328	8.53768e-13	0.209912
BnMRD5&AT3G09600	NG	0.0648615	0.408382	0.158826	1.60031e-18	0.145594
BnMRD159&AT2G46860	NG	0.0324337	0.314745	0.103047	8.56265e-15	0.0951445
BnMRD183&AT3G09600	NG	0.0856712	0.495453	0.172915	1.14065e-20	0.183063
BnMRD1&AT4G39250	NG	0.050849	0.400263	0.127039	1.4649e-07	0.125951
BnMRD160&AT2G46410	NG	0.0306583	0.494062	0.0620536	1.98985e-10	0.131094
BnMRD121&AT4G39250	NG	0.0436193	0.363015	0.120158	9.22917e-08	0.11177
BnMRD163&AT3G60110	NG	0.181338	0.375496	0.482928	2.30231e-06	0.223999
BnMRD228&AT5G58340	NG	0.137511	0.38112	0.360808	1.15147e-10	0.192883
BnMRD129&AT5G04760	NG	0.0602542	0.666541	0.0903983	9.70846e-26	0.190928
BnMRD179&AT3G21430	NG	0.0741766	0.287502	0.258003	9.0185e-34	0.12225
BnMRD43&AT3G09600	NG	0.0783749	0.49259	0.159108	5.91757e-22	0.176554
BnMRD231&AT5G04760	NG	0.0897824	1.01714	0.0882692	2.90196e-27	0.288503
BnMRD68&AT1G74840	NG	0.133865	0.581969	0.230021	5.95311e-15	0.239779
BnMRD69&AT1G75250	NG	0.0346387	0.378373	0.0915466	6.54287e-08	0.109129
BnMRD62&AT2G18328	NG	0.0728834	0.714095	0.102064	2.24984e-10	0.214518
BnMRD166&AT5G41020	NG	0.130159	0.615306	0.211534	5.85266e-16	0.226588
BnMRD171&AT1G01520	NG	0.110349	0.512009	0.215521	8.77152e-16	0.197719
BnMRD172&AT1G01060	NG	0.127557	0.467286	0.272973	1.32417e-25	0.206379
BnMRD127&AT1G58220	NG	0.14723	0.342711	0.429604	5.44492e-13	0.197817
BnMRD17&AT5G53200	NG	0.0503516	0.457244	0.11012	8.91724e-10	0.13538
BnMRD175&AT1G17455	NG	0.0150181	0.483306	0.0310736	8.71835e-16	0.114945
BnMRD176&AT1G17520	NG	0.192851	0.357598	0.539295	0.000369268	0.231023
BnMRD65&AT1G70000	NG	0.103212	0.821277	0.125673	1.64855e-27	0.276732
BnMRD80&AT1G07540	NG	0.0947463	0.306115	0.309512	5.419e-16	0.144301
BnMRD83&AT4G01060	NG	0.113483	0.525224	0.216067	1.62819e-05	0.199423
BnMRD82&AT4G01280	NG	0.195285	0.592544	0.32957	8.23443e-12	0.286912
BnMRD31&AT5G41020	NG	0.339167	0.897333	0.377973	2.64392e-18	0.448712
BnMRD61&AT1G49950	NG	0.116267	0.320054	0.363273	1.28707e-07	0.16378
BnMRD64&AT1G72650	NG	0.16694	0.386362	0.432082	5.3879e-11	0.216629
BnMRD174&AT1G09710	NG	0.17516	0.322642	0.542893	3.09575e-06	0.212177
BnMRD150&AT2G46410	NG	0.0332474	0.478439	0.0694913	1.8795e-10	0.129497
BnMRD180&AT3G18100	NG	0.255311	0.554335	0.460571	3.40619e-05	0.323081
BnMRD66&AT1G71030	NG	0.155265	0.400306	0.387866	1.19228e-05	0.213177
BnMRD67&AT1G72650	NG	0.142827	0.390749	0.365521	2.55767e-14	0.199458
BnMRD77&AT1G19000	NG	0.096003	0.526084	0.182486	7.54892e-18	0.196718
BnMRD78&AT1G18960	NG	0.0775778	0.429418	0.180658	4.45131e-18	0.154697
BnMRD194&AT1G71030	NG	0.150733	0.384531	0.391991	1.60247e-05	0.205813
BnMRD195&AT1G72650	NG	0.156671	0.381401	0.410778	6.28966e-12	0.208122
BnMRD196&AT1G72740	NG	0.23073	0.504747	0.457121	1.9471e-06	0.294837
BnMRD197&AT1G75250	NG	0.0412035	0.378858	0.108757	7.69903e-09	0.112901
BnMRD213&AT3G52250	NG	0.133353	0.333929	0.399345	1.42732e-29	0.17903
BnMRD182&AT3G10580	NG	0.471657	1.3721	0.343747	8.04805e-08	0.66273
BnMRD23&AT3G11450	NG	0.138625	0.672702	0.206072	5.48711e-40	0.254769
BnMRD21&AT4G01060	NG	0.0778821	0.254967	0.305459	0.00816385	0.114786
BnMRD25&AT5G61620	NG	0.119194	0.375404	0.317508	3.60016e-10	0.177305
BnMRD130&AT5G17300	NG	0.0845711	0.374215	0.225996	5.21403e-17	0.15388
BnMRD131&AT5G58340	NG	1.03634	1.96123	0.528414	2.27175e-05	1.24845
BnMRD156&AT1G49950	NG	0.252443	0.449381	0.561757	0.000417256	0.298341
BnMRD8&AT1G71030	NG	0.147317	0.496782	0.296542	2.42429e-08	0.229151
BnMRD39&AT2G36960	NG	0.0968634	0.370034	0.261769	1.15113e-26	0.160624
BnMRD107&AT5G04760	NG	0.0507571	0.568223	0.0893259	2.00811e-23	0.162054
BnMRD184&AT3G05380	NG	0.102548	0.3512	0.291994	2.19233e-31	0.159315
BnMRD13&AT5G27610	NG	0.217297	0.331006	0.656475	2.89826e-05	0.243133
BnMRD91&AT2G42150	NG	0.434839	0.853009	0.509771	2.63029e-10	0.530593
BnMRD32&AT2G42150	NG	0.215704	0.657521	0.328056	9.02441e-23	0.319167
BnMRD232&AT1G01380	NG	0.183096	0.695219	0.263365	9.40709e-05	0.285829
BnMRD233&AT1G01520	NG	0.249455	1.02449	0.243493	8.89628e-19	0.422801
BnMRD90&AT3G52250	NG	0.132793	0.331232	0.400904	7.49343e-29	0.178071
BnMRD15&AT5G17300	NG	0.107957	0.32376	0.333447	2.58937e-10	0.159316
BnMRD123&AT4G36570	NG	0.0456394	0.448768	0.101699	5.0293e-06	0.134824
BnMRD38&AT2G44430	NG	0.200674	0.702779	0.285544	9.38196e-15	0.316607
BnMRD37&AT2G46410	NG	0.0306702	0.605772	0.05063	1.4316e-12	0.155486
BnMRD36&AT2G46830	NG	0.111533	0.538463	0.207132	2.76838e-33	0.211669
BnMRD35&AT2G47210	NG	0.0394213	0.359286	0.109721	5.85682e-32	0.11716
BnMRD229&AT5G58900	NG	0.0722522	0.516086	0.14	1.32018e-21	0.174386
BnMRD201&AT5G23650	NG	0.279148	0.55402	0.503859	9.01388e-06	0.340393
BnMRD200&AT5G27610	NG	0.176614	0.317945	0.555486	1.4364e-08	0.209115
BnMRD141&AT5G02840	NG	0.0839315	0.392817	0.213666	1.59635e-13	0.154449
BnMRD223&AT5G67580	NG	0.0874919	0.526139	0.16629	2.83366e-21	0.189181
BnMRD101&AT5G17300	NG	0.0891818	0.410611	0.217193	2.15351e-18	0.166235
BnMRD103&AT3G10595	NG	0.522121	1.28797	0.405384	0.000147496	0.684982
BnMRD104&AT5G02840	NG	0.066259	0.368442	0.179836	1.15491e-15	0.134805
BnMRD219&AT1G17520	NG	0.206182	0.387346	0.532293	0.000252826	0.247767
BnMRD218&AT1G19000	NG	0.0984053	0.519776	0.189322	3.78881e-18	0.196279
BnMRD24&AT3G16350	NG	0.0876235	0.457123	0.191685	4.14407e-21	0.177314
BnMRD3&AT3G49850	NG	0.182721	0.535569	0.341171	2.41894e-08	0.265912
BnMRD20&AT2G46410	NG	0.0254884	0.526917	0.0483728	1.11873e-11	0.134584
BnMRD211&AT1G19000	NG	0.06258	0.441581	0.141718	6.30572e-19	0.150259
BnMRD210&AT1G18960	NG	0.0694572	0.433537	0.160211	3.12155e-20	0.149559
BnMRD144&AT5G17300	NG	0.0892465	0.332432	0.268465	5.72225e-13	0.147265
BnMRD145&AT5G58900	NG	0.061811	0.441774	0.139915	2.98142e-21	0.150685
BnMRD19&AT2G30420	NG	0.0999791	0.464127	0.215413	2.43607e-05	0.174254
BnMRD7&AT5G17300	NG	0.0840309	0.378794	0.221838	2.2723e-17	0.154423
BnMRD59&AT3G05380	NG	0.260002	0.619027	0.420018	4.21438e-23	0.341799
BnMRD60&AT5G48310	NG	0.108604	0.492714	0.22042	2.04521e-58	0.19599
BnMRD58&AT5G23650	NG	0.275144	0.558957	0.492245	3.5808e-06	0.33815
BnMRD16&AT5G56840	NG	0.100518	0.377701	0.266131	5.52161e-10	0.16724
BnMRD30&AT3G60110	NG	0.172483	0.421929	0.408797	1.7384e-12	0.227801
BnMRD96&AT1G01060	NG	0.117337	0.489223	0.239843	2.10234e-29	0.203429
BnMRD95&AT1G01520	NG	0.103052	0.509255	0.202358	1.24107e-16	0.191744
BnMRD76&AT4G39160	NG	0.212213	0.482939	0.43942	1.80194e-11	0.271951
BnMRD27&AT3G52250	NG	0.148858	0.323241	0.460518	7.15665e-22	0.188574
BnMRD151&AT4G01060	NG	0.0717434	0.348772	0.205703	0.000249187	0.129906
BnMRD216&AT3G60110	NG	0.165415	0.499328	0.331275	1.82543e-19	0.239779
BnMRD215&AT3G57980	NG	0.200995	0.423087	0.475069	2.6673e-09	0.252233
BnMRD48&AT1G09710	NG	0.15985	0.33249	0.480766	2.62956e-08	0.202974
