# Supplementary material for: Genome-Wide Analysis of Myeloblastosis-Related Genes in Brassica napus L. and Positive Modulation of Osmotic Tolerance by BnMRD107
Source: Front Plant Sci. 2021 Jun 17;12:678202. doi: 10.3389/fpls.2021.678202 (PMC8248502; doi:10.3389/fpls.2021.678202)
Supplement: Supplementary Table 6 — Ka/Ks calculation of the duplicated BnMYB-related gene pairs of B. napus and B. oleracea. [file Table_6.XLSX]

## Sheet: Sheet1
Supplementary Table 6. Ka/Ks calculation of the duplicated BnMYB-related genes pairs of B. napus and B. oleracea.
Syntenic gene pairs	Method	Ka	Ks	Ka/Ks	P value (Fisher)	Divergence time (MYA)
BnMRD42&Bol005851	NG	0.0660005	0.0775946	0.85058	0.482128	0.0683991
BnMRD55&Bol021976	NG	0.254581	0.873359	0.291497	2.96635e-15	0.3993
BnMRD208&Bol037104	NG	0.113354	0.232723	0.487078	0.00214637	0.139386
BnMRD161&Bol030085	NG	0.0082914	0.0308545	0.268726	0.00200164	0.0134659
BnMRD139&Bol014897	NG	0.00627669	0.00794508	0.79001	0.531141	0.00667765
BnMRD148&Bol028036	NG	0.0851092	0.166547	0.511022	0.00191282	0.104516
BnMRD86&Bol005718	NG	0.0173185	0.0871433	0.198736	4.6376e-05	0.0335424
BnMRD124&Bol037132	NG	0.0417079	0.411512	0.101353	1.73361e-26	0.129994
BnMRD177&Bol030784	NG	0.0179461	0.0200029	0.897171	0.738326	0.0184549
BnMRD105&Bol030239	NG	0.0274266	0.0533862	0.513739	0.0640547	0.0334448
BnMRD225&Bol028009	NG	0.0332595	0.146553	0.226946	0.00779446	0.055509
BnMRD84&Bol043097	NG	0.334612	0.60516	0.552932	2.00809e-05	0.393361
BnMRD106&Bol016845	NG	0.016805	0.0995042	0.168887	7.08977e-06	0.0354441
BnMRD92&Bol013175	NG	0.102738	0.497088	0.206679	2.17355e-16	0.195495
BnMRD93&Bol009767	NG	0.0332843	0.0339459	0.980512	0.813254	0.0334389
BnMRD18&Bol028036	NG	0.088125	0.200459	0.439616	0.000102027	0.114844
BnMRD203&Bol016981	NG	0.00410397	0.0340196	0.120635	0.00938399	0.011142
BnMRD193&Bol017380	NG	0.00362737	0.0230386	0.157447	0.0326699	0.0083218
BnMRD4&Bol036527	NG	0.00985204	0.0584292	0.168615	2.30035e-07	0.0223993
BnMRD71&Bol043282	NG	0.288306	0.46108	0.625282	0.0042025	0.325103
BnMRD75&Bol028990	NG	0.0278637	0.187692	0.148455	0.000738653	0.0644157
BnMRD138&Bol012775	NG	0.00985903	0.0127268	0.774667	0.508899	0.0105135
BnMRD173&Bol041135	NG	0.00292316	0.00702665	0.416011	0.219343	0.00390104
BnMRD234&Bol015293	NG	0.362801	0.604786	0.599882	0.0182636	0.41833
BnMRD52&Bol030784	NG	0.0390796	0.127781	0.305832	8.22957e-05	0.0607915
BnMRD51&Bol022551	NG	0.0107064	0.0767896	0.139426	9.64691e-06	0.0264249
BnMRD50&Bol038314	NG	0.0550188	0.105276	0.522614	0.00132575	0.0665511
BnMRD167&Bol029590	NG	0.131349	0.400863	0.327665	0.000982203	0.191342
BnMRD188&Bol015614	NG	0.00859692	0.0385191	0.223186	0.00615399	0.0155646
BnMRD11&Bol014897	NG	0.00250627	0.0921652	0.0271933	2.08816e-12	0.0241052
BnMRD204&Bol005022	NG	0.0046098	0.0268717	0.171549	2.67645e-10	0.00969402
BnMRD224&Bol036527	NG	0.166481	0.324249	0.513434	1.1961e-08	0.207009
BnMRD6&Bol028990	NG	0.00548652	0.0187272	0.292971	0.35367	0.00850717
BnMRD181&Bol022988	NG	0.202429	0.522473	0.387444	2.77623e-07	0.282775
BnMRD108&Bol007974	NG	0.0702887	0.0355586	1.9767	0.383596	0.0620376
BnMRD14&Bol015293	NG	0.158585	0.194989	0.813301	0.509716	0.166899
BnMRD99&Bol026067	NG	0.297688	0.613906	0.484908	0.000180665	0.374081
BnMRD227&Bol026067	NG	0.314451	0.578591	0.543477	0.00223306	0.376835
BnMRD100&Bol015544	NG	0.158788	0.279532	0.56805	0.0094272	0.1864
BnMRD162&Bol037693	NG	0.291298	0.471236	0.618156	0.0013085	0.333217
BnMRD29&Bol010006	NG	0.215531	0.462987	0.465522	4.72818e-09	0.271211
BnMRD137&Bol033139	NG	0.0390913	0.0773197	0.50558	0.0916856	0.0471291
BnMRD146&Bol026067	NG	0.0585879	0.0680965	0.860366	0.666145	0.0607885
BnMRD153&Bol005718	NG	0.0737627	0.339849	0.217045	1.61333e-12	0.134922
BnMRD41&Bol038358	NG	0.00653349	0.0347963	0.187764	8.82862e-08	0.0129313
BnMRD88&Bol036527	NG	0.157169	0.315445	0.498247	3.02901e-09	0.197818
BnMRD89&Bol018917	NG	0.0123958	0.0260973	0.474983	0.203612	0.0157138
BnMRD5&Bol023087	NG	0.0869588	0.283178	0.307082	1.55277e-05	0.133044
BnMRD159&Bol004898	NG	0.000577654	0.011669	0.0495034	0.000788346	0.00313208
BnMRD183&Bol023087	NG	0.124776	0.447503	0.278826	4.04648e-08	0.199936
BnMRD160&Bol029590	NG	0.129289	0.44279	0.291988	0.000183384	0.198933
BnMRD109&Bol016998	NG	0.127705	0.294926	0.433005	1.09863e-05	0.166559
BnMRD133&Bol008091	NG	0.00885408	0.010577	0.837109	0.451409	0.00927405
BnMRD228&Bol015544	NG	0.171391	0.400889	0.427528	2.36521e-05	0.223923
BnMRD74&Bol013124	NG	0.0567092	0.202306	0.280314	0.0304578	0.0871206
BnMRD43&Bol023087	NG	0.124941	0.382284	0.326829	2.93986e-06	0.184818
BnMRD231&Bol024453	NG	0.118062	0.468345	0.252083	6.77643e-09	0.192855
BnMRD68&Bol039354	NG	0.118238	0.400261	0.295402	2.66683e-08	0.184404
BnMRD9&Bol039354	NG	0.0284379	0.0533654	0.53289	0.125105	0.0343304
BnMRD171&Bol040688	NG	0.0971271	0.135868	0.714866	0.212759	0.105634
BnMRD172&Bol040722	NG	0.00702106	0.0208329	0.337017	0.0185885	0.0102581
BnMRD175&Bol038313	NG	0.00373445	0.0137199	0.272193	0	0.00588206
BnMRD65&Bol017380	NG	0.0303989	0.120313	0.252664	7.83863e-05	0.0521061
BnMRD80&Bol041135	NG	0.0924296	0.277071	0.333595	1.87655e-13	0.135934
BnMRD83&Bol010782	NG	0.112936	0.282152	0.400265	0.0270576	0.147653
BnMRD82&Bol011483	NG	0.134574	0.249219	0.539982	0.00578912	0.160948
BnMRD230&Bol019811	NG	0.00292323	0.0141186	0.207048	0.090268	0.00559136
BnMRD61&Bol015614	NG	0.0114925	0.0634898	0.181013	0.0001468	0.0236278
BnMRD64&Bol040052	NG	0.0789069	0.134558	0.586416	0.00345568	0.0917512
BnMRD128&Bol031019	NG	0.00168537	0.00557648	0.302228	0.3574	0.00259024
BnMRD150&Bol029590	NG	0.10877	0.340986	0.318987	0.00175246	0.160234
BnMRD180&Bol013855	NG	1.0168	1.40037	0.726091	0.086537	1.103
BnMRD66&Bol034966	NG	0.202314	0.501175	0.403678	1.0676e-05	0.270807
BnMRD67&Bol038314	NG	0.395538	0.815631	0.484947	7.05757e-12	0.492589
BnMRD77&Bol013175	NG	0.0152769	0.10615	0.143918	1.35072e-06	0.0365454
BnMRD78&Bol013176	NG	0.00961345	0.120778	0.079596	1.20601e-10	0.0340219
BnMRD79&Bol026320	NG	0.281885	1.03883	0.271348	1.37718e-17	0.456566
BnMRD194&Bol034966	NG	0.220827	0.473035	0.466829	0.00018271	0.278091
BnMRD195&Bol026327	NG	0.00808432	0.0195772	0.412945	0.0521136	0.0107544
BnMRD196&Bol034860	NG	0.0951583	0.098013	0.970874	0.990738	0.0958159
BnMRD10&Bol011465	NG	0.0681471	0.45653	0.149272	3.83999e-06	0.146814
BnMRD213&Bol005022	NG	0.109905	0.239079	0.459702	1.147e-17	0.139298
BnMRD221&Bol043097	NG	0.337249	0.617198	0.54642	1.16417e-05	0.39866
BnMRD220&Bol042920	NG	0.26119	0.620464	0.42096	4.48227e-05	0.340528
BnMRD182&Bol023145	NG	0.262366	0.501695	0.522959	0.00222701	0.312848
BnMRD23&Bol010927	NG	0.0266375	0.121107	0.21995	1.08102e-11	0.0471034
BnMRD21&Bol010782	NG	0.00552574	0.021886	0.252478	0.325411	0.00885241
BnMRD134&Bol011465	NG	0.0622256	0.381811	0.162975	2.72104e-05	0.126958
BnMRD26&Bol016981	NG	0.0249565	0.055279	0.451464	0.0993409	0.0320801
BnMRD25&Bol016998	NG	0.0225293	0.0424456	0.530779	0.146678	0.027155
BnMRD130&Bol021333	NG	0.0144176	0.0469532	0.307063	0.00442381	0.0221877
BnMRD131&Bol015543	NG	0.0659406	0.0742766	0.887772	0.515618	0.067842
BnMRD156&Bol013047	NG	0.00642074	0.0159286	0.403096	0.208912	0.00863862
BnMRD8&Bol034966	NG	0.0654336	0.170104	0.384669	0.00155443	0.0890863
BnMRD39&Bol037693	NG	0.298567	0.451615	0.661109	0.00426477	0.334374
BnMRD107&Bol024453	NG	0.0203112	0.126988	0.159945	7.21855e-06	0.0432842
BnMRD13&Bol012775	NG	0.0460378	0.0964275	0.477435	6.01168e-05	0.0575613
BnMRD91&Bol044456	NG	0.0255103	0.0802299	0.317965	1.21346e-05	0.0381273
BnMRD97&Bol041135	NG	0.0295572	0.112449	0.26285	5.99875e-09	0.0493234
BnMRD232&Bol010782	NG	0.0690619	0.197271	0.350086	0.0277729	0.0949963
BnMRD233&Bol040688	NG	0.430253	1.87645	0.229291	1.39479e-15	0.759747
BnMRD90&Bol005022	NG	0.108423	0.239248	0.453184	4.64438e-18	0.138307
BnMRD15&Bol021333	NG	0.10758	0.273751	0.392984	5.29617e-07	0.147258
BnMRD38&Bol030085	NG	0.0334066	0.102806	0.324948	0.000429665	0.049767
BnMRD37&Bol029590	NG	0.129344	0.542676	0.238345	3.39428e-06	0.221289
BnMRD229&Bol025956	NG	0.0607944	0.385627	0.157651	4.52917e-17	0.136293
BnMRD201&Bol020617	NG	0.22599	0.443274	0.509821	4.51181e-05	0.275583
BnMRD200&Bol012775	NG	0.18236	0.310925	0.586508	2.20908e-06	0.212037
BnMRD141&Bol015293	NG	0.209285	0.230321	0.908667	0.763527	0.214182
BnMRD143&Bol015348	NG	0.00165024	0.00564361	0.292408	0.220328	0.0025556
BnMRD223&Bol005718	NG	0.00312977	0.0370496	0.0844751	0.000773972	0.0110054
BnMRD101&Bol021333	NG	0.0659479	0.352904	0.186872	8.6835e-19	0.13466
BnMRD102&Bol008849	NG	0.136794	0.293183	0.466583	0.0036944	0.169843
BnMRD104&Bol023087	NG	0.302933	0.967385	0.313147	4.93762e-09	0.453686
BnMRD219&Bol009767	NG	0.00776377	0.000863062	8.99561	0.336742	0.00613572
BnMRD218&Bol013175	NG	0.0979552	0.407605	0.240319	1.37515e-12	0.170721
BnMRD24&Bol022988	NG	0.0830725	0.0730182	1.1377	0.741313	0.0805438
BnMRD3&Bol021976	NG	0.0272911	0.0512071	0.532956	0.195982	0.0329422
BnMRD20&Bol029590	NG	0.111173	0.277184	0.401079	0.0134522	0.147964
BnMRD211&Bol026146	NG	0.276046	0.819257	0.336947	1.00865e-10	0.403324
BnMRD209&Bol013260	NG	0.0192822	0.0271021	0.711466	0.382871	0.0210612
BnMRD144&Bol021333	NG	0.0926598	0.280942	0.329818	3.42882e-09	0.137556
BnMRD199&Bol043002	NG	0.00701938	0.0276252	0.254093	0.32757	0.0112401
BnMRD7&Bol021333	NG	0.0377621	0.142351	0.265275	2.49036e-07	0.0626047
BnMRD59&Bol012775	NG	0.173609	0.289587	0.599506	9.23725e-06	0.20036
BnMRD60&Bol043097	NG	0.0826936	0.15215	0.5435	0.00382949	0.0978099
BnMRD222&Bol036186	NG	0.263359	0.318338	0.827295	0.142778	0.27534
BnMRD58&Bol020617	NG	0.235983	0.42885	0.55027	0.000219532	0.279828
BnMRD16&Bol026067	NG	0.0653556	0.0545329	1.19846	0.82956	0.0628368
BnMRD2&Bol013124	NG	0.00780686	0.0307045	0.254258	0.328192	0.0125051
BnMRD96&Bol040722	NG	0.0123816	0.0617681	0.200454	3.87484e-07	0.0239116
BnMRD95&Bol040688	NG	0.105891	0.151301	0.699867	0.177643	0.115908
BnMRD76&Bol016032	NG	0.0335866	0.106616	0.315023	4.0476e-07	0.0496217
BnMRD28&Bol037132	NG	0.0303255	0.142524	0.212774	1.20739e-07	0.0572797
BnMRD27&Bol005022	NG	0.0298408	0.0755062	0.39521	6.53945e-11	0.0402564
BnMRD215&Bol044456	NG	0.00679008	0.010156	0.668576	0.477024	0.00756247
BnMRD48&Bol036809	NG	0.0613239	0.0896908	0.683726	0.0691325	0.0684851
