# Supplementary material for: Genome-Wide Analysis of Myeloblastosis-Related Genes in Brassica napus L. and Positive Modulation of Osmotic Tolerance by BnMRD107
Source: Front Plant Sci. 2021 Jun 17;12:678202. doi: 10.3389/fpls.2021.678202 (PMC8248502; doi:10.3389/fpls.2021.678202)
Supplement: Supplementary Table 7 — Ka/Ks ratios of the duplicated BnMYB-related gene pairs of B. napus and B. rapa. [file Table_7.XLSX]

## Sheet: Sheet1
Supplementary Table 7. Ka/Ks ratios of the duplicated BnMYB-related gene pairs of B. napus and B. rapa.
Syntenic gene pairs	Method	Ka	Ks	Ka/Ks	P value (Fisher)	Divergence time (MYA)
BnMRD42&Bra034132	NG	0.362543	0.719363	0.503977	0.00135882	0.4381
BnMRD208&Bra040181	NG	0.0867413	0.251637	0.344708	1.26367e-06	0.122774
BnMRD212&Bra036035	NG	0.0702887	0.0355586	1.9767	0.383596	0.0620376
BnMRD161&Bra014512	NG	0.369283	1.03102	0.358172	3.06561e-20	0.520303
BnMRD33&Bra021391	NG	0.00326092	0.0205482	0.158696	0.00106726	0.00746231
BnMRD139&Bra022127	NG	0.0088055	0.0834077	0.105572	3.82083e-08	0.0267558
BnMRD148&Bra029111	NG	0.0123459	0.0946159	0.130484	1.57e-07	0.0316274
BnMRD86&Bra024438	NG	0.0888258	0.333731	0.26616	1.26083e-10	0.145401
BnMRD124&Bra026253	NG	0.00367784	0.0867656	0.0423882	4.42518e-11	0.023506
BnMRD177&Bra025914	NG	0.0481652	0.123427	0.390233	0.000759985	0.0663003
BnMRD225&Bra022637	NG	0.059185	0.325054	0.182077	0.000131966	0.117421
BnMRD84&Bra036179	NG	0.0040395	0.0183309	0.220366	0.027369	0.00714904
BnMRD106&Bra002610	NG	0.00969661	0.0274225	0.353601	0.052368	0.0137106
BnMRD92&Bra016530	NG	0.0916944	0.417099	0.219838	1.91528e-13	0.168889
BnMRD93&Bra030992	NG	0.00745478	0.0197753	0.376974	0.134612	0.0103275
BnMRD203&Bra012919	NG	0.0270376	0.0342208	0.790091	0.386466	0.0287178
BnMRD202&Bra012936	NG	0.0225293	0.0424456	0.530779	0.146678	0.027155
BnMRD193&Bra007892	NG	0.115284	0.609353	0.189191	1.5003e-17	0.234626
BnMRD94&Bra007506	NG	0.000730612	0.0050854	0.143669	0.11645	0.0017048
BnMRD4&Bra035457	NG	0.249778	0.389247	0.641695	0.000740319	0.284113
BnMRD71&Bra012482	NG	0.254097	0.322199	0.788634	0.15974	0.268516
BnMRD81&Bra014227	NG	0.0125663	0.0421839	0.297894	0.0169664	0.0194675
BnMRD75&Bra011691	NG	0.0222288	0.210994	0.105353	9.26682e-05	0.0655361
BnMRD138&Bra020584	NG	0.0345665	0.0777463	0.444607	3.51204e-05	0.0444085
BnMRD205&Bra026253	NG	0.0417157	0.426781	0.0977448	1.17489e-27	0.133699
BnMRD173&Bra030689	NG	0.093686	0.274993	0.340685	2.87706e-13	0.136618
BnMRD234&Bra005750	NG	0.344863	1.0439	0.33036	3.83843e-12	0.519221
BnMRD51&Bra025967	NG	0.00294115	0.0287584	0.102271	0.00307293	0.00908243
BnMRD190&Bra039503	NG	0.054174	0.0911265	0.594492	0.0718387	0.0626268
BnMRD167&Bra039283	NG	0.0201316	0.143403	0.140385	0.00211264	0.0460567
BnMRD168&Bra021391	NG	0.0199116	0.0829325	0.240094	8.40006e-06	0.035182
BnMRD44&Bra039443	NG	0.000417849	0.00140754	0.296865	0.35326	0.000644514
BnMRD45&Bra039470	NG	0.00880587	0.0227142	0.387681	0.0741309	0.0119614
BnMRD188&Bra018818	NG	0.0156308	0.104178	0.15004	2.41623e-07	0.0362538
BnMRD11&Bra022127	NG	0.00502286	0.0876101	0.057332	2.67747e-10	0.0249419
BnMRD204&Bra012815	NG	0.0253966	0.0655228	0.387599	4.91311e-10	0.0345442
BnMRD224&Bra035457	NG	0.149551	0.330894	0.45196	1.59887e-07	0.19331
BnMRD56&Bra039617	NG	0.0434011	0.386489	0.112296	3.96528e-07	0.121904
BnMRD181&Bra027170	NG	0.0251852	0.108457	0.232213	1.49517e-06	0.0453173
BnMRD192&Bra003870	NG	0.0815211	0.13143	0.620261	0.00967215	0.0930414
BnMRD14&Bra005751	NG	0.0198163	0.0810076	0.244623	0.000178739	0.0337718
BnMRD99&Bra006853	NG	0.163621	0.426085	0.38401	4.55615e-06	0.227704
BnMRD227&Bra006853	NG	0.17782	0.441262	0.402981	1.12045e-05	0.241508
BnMRD100&Bra020373	NG	0.271405	0.427378	0.635047	0.00566663	0.307317
BnMRD162&Bra017214	NG	0.304457	0.509802	0.597205	0.00250626	0.352087
BnMRD87&Bra027771	NG	0.119715	0.374827	0.319386	2.24356e-09	0.174715
BnMRD146&Bra006853	NG	0.00829865	0.0133347	0.622337	0.437394	0.00949686
BnMRD154&Bra033600	NG	0.166784	0.541166	0.308195	2.66054e-12	0.246843
BnMRD153&Bra024438	NG	0.0168522	0.084193	0.200162	4.95687e-05	0.0325655
BnMRD40&Bra039503	NG	0.0392278	0.040153	0.976959	0.842814	0.0394408
BnMRD41&Bra031282	NG	0.000958063	0.00457776	0.209286	0.0264922	0.00177984
BnMRD147&Bra022637	NG	0.0661554	0.650458	0.101706	5.11441e-09	0.193238
BnMRD178&Bra025745	NG	0.00427958	0.0702291	0.0609373	0	0.0176635
BnMRD88&Bra035457	NG	0.148668	0.339233	0.438248	3.84351e-08	0.194684
BnMRD89&Bra017487	NG	0.00685233	0.0217739	0.314704	0.06723	0.0104511
BnMRD5&Bra034074	NG	0.0287217	0.0501	0.573288	0.23592	0.0337535
BnMRD159&Bra040479	NG	0.0109823	0.202777	0.0541596	8.80816e-14	0.053461
BnMRD183&Bra034074	NG	0.115292	0.45216	0.254981	2.13813e-12	0.19449
BnMRD185&Bra039470	NG	0.0546726	0.137842	0.396632	0.000124821	0.073503
BnMRD155&Bra020837	NG	0.00889219	0.0424534	0.209458	0.0123526	0.015754
BnMRD121&Bra011870	NG	0.0227621	0.103637	0.219634	0.0156868	0.0403521
BnMRD163&Bra014512	NG	0.0658041	0.142012	0.463371	0.000657767	0.0827364
BnMRD109&Bra029320	NG	0.00715654	0.00958479	0.746656	0.50516	0.00771568
BnMRD228&Bra020373	NG	0.249369	0.540949	0.460985	1.73077e-06	0.317138
BnMRD129&Bra028780	NG	0.0317838	0.183957	0.172778	8.934e-08	0.0647843
BnMRD74&Bra026297	NG	0.0651722	0.242043	0.269258	0.0173729	0.102116
BnMRD179&Bra031282	NG	0.00634211	0.0381953	0.166044	1.86375e-09	0.0135588
BnMRD43&Bra034074	NG	0.102759	0.447766	0.229493	5.32541e-14	0.1838
BnMRD231&Bra028780	NG	0.130435	0.409504	0.318518	8.82701e-07	0.190843
BnMRD68&Bra008169	NG	0.11744	0.439167	0.267416	1.37006e-09	0.192922
BnMRD69&Bra008186	NG	0.0352631	0.243123	0.145042	7.13895e-05	0.0812863
BnMRD62&Bra039617	NG	0.0052838	0.0180488	0.292751	0.35341	0.00819353
BnMRD166&Bra025529	NG	0.0124647	0.172771	0.0721455	2.79989e-12	0.0446286
BnMRD171&Bra037365	NG	0.319245	1.35728	0.23521	2.68412e-19	0.550974
BnMRD172&Bra033291	NG	0.0131259	0.0467019	0.281058	4.12332e-05	0.0209405
BnMRD127&Bra035457	NG	0.0363827	0.0743372	0.489428	0.0117027	0.0455142
BnMRD17&Bra022637	NG	0.0597689	0.609493	0.0980633	7.97528e-09	0.178464
BnMRD175&Bra025974	NG	0.00749724	0.0709083	0.105732	0.00609368	0.0211991
BnMRD176&Bra025967	NG	0.00744497	0.0750374	0.0992168	1.37664e-06	0.023489
BnMRD65&Bra007892	NG	0.119418	0.581005	0.205537	5.75212e-16	0.231567
BnMRD80&Bra030689	NG	0.000737671	0.0048499	0.1521	0.125499	0.00169885
BnMRD83&Bra000941	NG	0.112936	0.25164	0.448799	0.0804474	0.141393
BnMRD82&Bra037365	NG	0.0342513	0.0404727	0.846282	0.671947	0.0356991
BnMRD31&Bra025529	NG	0.0208844	0.0423119	0.493582	0.0210328	0.0251742
BnMRD230&Bra008563	NG	0.0190016	0.155705	0.122036	4.21412e-11	0.051956
BnMRD61&Bra018818	NG	0.00261631	0.0265243	0.0986383	0.00263239	0.00814278
BnMRD64&Bra003870	NG	0.00146353	0.00738723	0.198117	0.0824444	0.00282475
BnMRD174&Bra019998	NG	0.0597949	0.107782	0.554776	0.00352574	0.0719498
BnMRD150&Bra004539	NG	0.0412079	0.18279	0.225439	0.00344954	0.0720119
BnMRD180&Bra022280	NG	0.0100759	0.041554	0.242478	0.0216678	0.0172861
BnMRD66&Bra007957	NG	0.148618	0.370854	0.400744	6.9825e-05	0.19853
BnMRD67&Bra025973	NG	0.416982	0.818678	0.509336	1.10692e-10	0.509869
BnMRD77&Bra016530	NG	0.00332751	0.0162506	0.204762	0.0884481	0.0063841
BnMRD79&Bra025967	NG	0.129113	0.361072	0.357583	4.23656e-08	0.182952
BnMRD194&Bra007957	NG	0.141168	0.354618	0.398083	9.79799e-05	0.188887
BnMRD195&Bra025973	NG	0.429366	0.861461	0.498416	1.78924e-11	0.52939
BnMRD197&Bra008186	NG	0.0371414	0.321263	0.115611	7.87028e-07	0.0988313
BnMRD213&Bra012815	NG	0.103852	0.24215	0.428874	2.72355e-20	0.135286
BnMRD221&Bra036179	NG	0.045911	0.103118	0.445227	0.00214526	0.058383
BnMRD220&Bra025300	NG	0.103406	0.407285	0.253892	4.76865e-08	0.170393
BnMRD182&Bra034130	NG	0.269556	0.480848	0.560585	0.00527087	0.314382
BnMRD23&Bra001404	NG	0.0183811	0.0464964	0.395323	0.00270715	0.0244413
BnMRD22&Bra001202	NG	0.134937	0.194664	0.693177	0.0924396	0.147465
BnMRD63&Bra025745	NG	0.036809	0.41687	0.0882986	1.17692e-08	0.113482
BnMRD134&Bra008539	NG	0.00545546	0.0437794	0.124613	0.0981992	0.0132579
BnMRD26&Bra012919	NG	0.00204467	0.013521	0.151222	0.12519	0.00472527
BnMRD25&Bra029320	NG	0.124073	0.280456	0.442395	3.88514e-05	0.1601
BnMRD130&Bra023610	NG	0.0259955	0.0996649	0.260829	4.71281e-06	0.0435133
BnMRD131&Bra020372	NG	0.00932442	0.0764911	0.121902	1.87257e-10	0.0247184
BnMRD156&Bra014227	NG	0.0262052	0.0777659	0.336976	0.00384201	0.0382971
BnMRD8&Bra007957	NG	0.00455805	0.0240249	0.189722	0.0763973	0.00891427
BnMRD39&Bra017214	NG	0.277747	0.549325	0.505615	7.6175e-05	0.340643
BnMRD107&Bra028780	NG	0.0151196	0.0883791	0.171077	8.32493e-05	0.0309338
BnMRD184&Bra039443	NG	0.0221753	0.0964393	0.22994	1.66859e-14	0.0391887
BnMRD13&Bra020584	NG	0.0152187	0.0378002	0.40261	0.00161088	0.0203458
BnMRD91&Bra007371	NG	0.00919545	0.0337436	0.272509	0.00143825	0.0148614
BnMRD97&Bra030689	NG	0.0933217	0.304052	0.306927	4.58007e-16	0.143398
BnMRD32&Bra016893	NG	0.0380676	0.072111	0.527903	0.00929153	0.0460735
BnMRD232&Bra008539	NG	0.0759654	0.409929	0.185313	2.35697e-05	0.143109
BnMRD233&Bra037365	NG	0.077816	0.177408	0.438627	0.000512619	0.101144
BnMRD126&Bra029978	NG	0.0330611	0.0848306	0.389731	0.011042	0.0451751
BnMRD90&Bra012815	NG	0.102942	0.230977	0.445683	4.35644e-18	0.132145
BnMRD15&Bra023610	NG	0.106206	0.297827	0.356602	1.55869e-08	0.151737
BnMRD123&Bra011691	NG	0.00548652	0.0187272	0.292971	0.35367	0.00850717
BnMRD38&Bra004831	NG	0.0152166	0.0404542	0.376145	0.0385195	0.0211297
BnMRD37&Bra039283	NG	0.0357204	0.437206	0.0817016	9.96302e-09	0.12126
BnMRD36&Bra004503	NG	0.000791569	0.0102736	0.0770488	0.0118741	0.00303622
BnMRD35&Bra021391	NG	0.0325619	0.245292	0.132748	3.21226e-20	0.0842002
BnMRD229&Bra006741	NG	0.0572094	0.395514	0.144646	2.57162e-18	0.135726
BnMRD201&Bra029380	NG	0.240031	0.407731	0.588698	0.0013898	0.278226
BnMRD200&Bra020584	NG	0.175923	0.310226	0.567079	8.29023e-08	0.206876
BnMRD141&Bra005751	NG	0.0269359	0.0881519	0.305562	0.00059787	0.0410208
BnMRD143&Bra005794	NG	0.0234083	0.0472409	0.495508	0.0407409	0.0288841
BnMRD223&Bra024438	NG	0.0772824	0.371843	0.207836	4.2451e-14	0.145403
BnMRD101&Bra023610	NG	0.0695551	0.380631	0.182736	1.05267e-20	0.143889
BnMRD102&Bra005949	NG	0.182102	0.483224	0.376847	7.40086e-09	0.247524
BnMRD104&Bra034074	NG	0.220049	0.970561	0.226723	6.87756e-19	0.393347
BnMRD219&Bra025967	NG	0.177034	0.213949	0.827459	0.288805	0.185778
BnMRD218&Bra016530	NG	0.0974557	0.416678	0.233888	4.90036e-13	0.172788
BnMRD24&Bra027170	NG	0.091031	0.328864	0.276804	7.09549e-12	0.148731
BnMRD3&Bra029978	NG	0.0198541	0.0742362	0.267445	0.00317687	0.032562
BnMRD20&Bra039283	NG	0.0542782	0.357837	0.151684	2.62597e-06	0.119118
BnMRD211&Bra015890	NG	0.288208	0.772323	0.373171	6.3981e-09	0.402138
BnMRD210&Bra016531	NG	0.0119646	0.12162	0.0983771	2.79969e-08	0.0360807
BnMRD209&Bra025967	NG	0.129102	0.353324	0.365394	7.60919e-08	0.181132
BnMRD144&Bra023610	NG	0.096728	0.287014	0.337014	6.85713e-09	0.142064
BnMRD145&Bra006741	NG	0.0121753	0.066397	0.183372	0.000164257	0.0249701
BnMRD7&Bra023610	NG	0.0202987	0.105526	0.192358	1.58954e-07	0.0405239
BnMRD59&Bra020584	NG	0.169088	0.303357	0.55739	5.53839e-08	0.20003
BnMRD60&Bra037494	NG	0.0100017	0.0216434	0.462115	0.00353921	0.0126379
BnMRD58&Bra029380	NG	0.24969	0.395004	0.632119	0.00442206	0.282657
BnMRD16&Bra006853	NG	0.00621589	0.013331	0.466272	0.341066	0.00790924
BnMRD30&Bra014512	NG	0.010661	0.0187287	0.569233	0.282036	0.0124559
BnMRD96&Bra033291	NG	0.00863734	0.0239828	0.360148	0.0175405	0.0122076
BnMRD95&Bra037365	NG	0.306501	1.29163	0.237299	4.23796e-19	0.527468
BnMRD76&Bra033600	NG	0.144575	0.531795	0.271863	4.2265e-14	0.227556
BnMRD28&Bra026253	NG	0.0556089	0.439774	0.126449	1.49392e-26	0.147049
BnMRD27&Bra012815	NG	0.00748283	0.0232237	0.322207	9.73275e-06	0.0110736
BnMRD151&Bra008539	NG	0.0631449	0.351155	0.17982	9.80636e-05	0.121708
BnMRD216&Bra014512	NG	0.147656	0.413478	0.357107	8.82991e-15	0.207033
BnMRD215&Bra007371	NG	0.0286299	0.0913215	0.313507	3.37874e-06	0.0430918
BnMRD48&Bra019998	NG	0.019715	0.0454117	0.434138	0.00779312	0.0261719
