# Supplementary material for: Genome-Wide Analysis of Myeloblastosis-Related Genes in Brassica napus L. and Positive Modulation of Osmotic Tolerance by BnMRD107
Source: Front Plant Sci. 2021 Jun 17;12:678202. doi: 10.3389/fpls.2021.678202 (PMC8248502; doi:10.3389/fpls.2021.678202)
Supplement: Supplementary Table 8 — Homologous members of MYB-related genes in eight rapeseed accessions. [file Table_8.xlsx]

## Sheet: Sheet1
Supplementary Table 8 Homologous members of MYB-related genes in eight rapeseed accessions
Darmor-bzh	ZS11	Gangan	No2127	Quinta	Shengli	Tapidor	Westar	Zheyou7
BnaA01g05400D	BnaA01G0004400ZS	BnaA01G0003700GG	Bnascaffold2421G0003300NO	Bnascaffold520G0003200QU	BnaA01G0003500SL	Bnascaffold1809G0002700TA	Bnascaffold286G0002800WE	BnaA01G0004000ZY
BnaA01g34510D	BnaA01G0022000ZS	BnaA01G0020900GG	Bnascaffold2421G0021200NO	no homolog gene	BnaA01G0020600SL	Bnascaffold1809G0020500TA	no homolog gene	BnaA01G0021300ZY
BnaA01g21010D	BnaA01G0215800ZS	BnaA01G0209000GG	BnaA01G0182300NO	BnaA01G0161600QU	BnaA01G0187000SL	no homolog gene	BnaA01G0135400WE	BnaA01G0213500ZY
BnaA01g21650D	BnaA01G0264800ZS	BnaA01G0250300GG	BnaA01G0215600NO	BnaA09G0670000QU	BnaA01G0231500SL	BnaA01G0185500TA	BnaA01G0182700WE	BnaA01G0262400ZY
BnaAnng39410D	BnaA01G0378700ZS	no homolog gene	no homolog gene	no homolog gene	no homolog gene	no homolog gene	BnaA01G0292600WE	no homolog gene
BnaC05g42410D	BnaA01G0378800ZS	no homolog gene	BnaA01G0325200NO	BnaA01G0305200QU	BnaA01G0341800SL	BnaA01G0298400TA	BnaA01G0292700WE	no homolog gene
BnaAnng01040D	BnaA02G0017100ZS	BnaA02G0013800GG	BnaA02G0015700NO	BnaA02G0013700QU	BnaA02G0014500SL	no homolog gene	no homolog gene	BnaA02G0013600ZY
BnaA02g03510D	BnaA02G0069100ZS	BnaA02G0064400GG	BnaA02G0068200NO	BnaA02G0066000QU	BnaA02G0070200SL	BnaA02G0042600TA	BnaA02G0068500WE	BnaA02G0068200ZY
BnaCnng22510D	BnaA02G0185300ZS	BnaA02G0178600GG	BnaA02G0183200NO	BnaA02G0183500QU	BnaA02G0187100SL	BnaA02G0148100TA	BnaA02G0183800WE	BnaA02G0207300ZY
BnaA02g15320D	BnaA02G0192400ZS	BnaA02G0185100GG	BnaA02G0190000NO	BnaA02G0189300QU	BnaA02G0193500SL	BnaA02G0154700TA	BnaA02G0190400WE	BnaA02G0214000ZY
BnaA02g20260D	BnaA02G0250600ZS	BnaA02G0239300GG	BnaA02G0247600NO	BnaA02G0247100QU	BnaA02G0282300SL	BnaA02G0214200TA	no homolog gene	BnaA02G0277800ZY
BnaA02g25380D	BnaA02G0307700ZS	BnaA02G0291000GG	BnaA02G0303700NO	BnaA02G0298300QU	BnaA02G0304600SL	BnaA02G0267700TA	BnaA02G0306600WE	BnaA02G0332100ZY
BnaA02g31210D	BnaA02G0372400ZS	BnaA02G0353300GG	BnaA02G0364000NO	BnaA02G0358700QU	BnaC07G0307700SL	BnaA02G0329600TA	BnaA02G0368900WE	BnaA02G0388300ZY
BnaAnng06930D	BnaA02G0393900ZS	BnaA02G0373600GG	BnaA02G0384500NO	BnaA02G0379700QU	BnaA02G0369600SL	BnaA02G0349900TA	BnaA02G0388000WE	BnaA02G0408200ZY
BnaA03g00640D	BnaA03G0008200ZS	Bnascaffold4693G0008400GG	BnaA03G0008600NO	BnaA03G0008600QU	Bnascaffold2862G0008100SL	no homolog gene	BnaA03G0017400WE	BnaA03G0027700ZY
BnaA03g55060D	BnaA03G0013800ZS	Bnascaffold4693G0013900GG	BnaA03G0014200NO	BnaA03G0013700QU	Bnascaffold2862G0013500SL	no homolog gene	BnaA03G0022700WE	no homolog gene
BnaA03g06490D	BnaA03G0073500ZS	BnaA03G0032400GG	BnaA03G0074300NO	BnaA03G0071100QU	Bnascaffold2862G0068200SL	BnaA03G0059500TA	BnaA03G0089800WE	BnaA03G0094400ZY
BnaA03g10580D	BnaA03G0114300ZS	BnaA03G0073200GG	BnaA03G0117100NO	BnaA03G0112100QU	BnaA03G0040400SL	BnaA03G0100000TA	BnaA03G0129500WE	BnaA03G0137200ZY
BnaA03g12400D	BnaA03G0131600ZS	BnaA03G0089400GG	BnaA03G0133300NO	BnaA03G0128700QU	BnaA03G0057500SL	BnaA03G0116500TA	no homolog gene	BnaA03G0154800ZY
BnaA03g12550D	BnaA03G0134200ZS	no homolog gene	BnaA03G0135000NO	BnaA03G0130500QU	BnaA03G0059300SL	BnaA03G0118400TA	BnaA03G0148600WE	BnaA03G0156600ZY
BnaA03g13950D	BnaA03G0146900ZS	BnaA03G0104400GG	BnaA03G0148000NO	BnaA03G0141800QU	BnaA03G0071900SL	BnaA03G0130100TA	BnaA03G0162400WE	BnaA03G0169400ZY
BnaA03g21400D	BnaA03G0224700ZS	BnaA03G0178600GG	BnaA03G0222300NO	BnaA03G0214100QU	BnaA03G0146900SL	BnaA03G0218800TA	BnaA03G0236600WE	BnaA03G0245200ZY
BnaA03g26820D	BnaA03G0277000ZS	BnaA03G0228300GG	BnaA03G0274500NO	BnaA03G0264700QU	BnaA03G0198900SL	BnaA03G0271300TA	BnaA03G0287400WE	BnaA03G0296400ZY
BnaA03g29470D	BnaA03G0303900ZS	BnaA03G0254900GG	BnaA03G0300100NO	BnaA03G0291700QU	BnaA03G0225500SL	BnaA03G0298200TA	BnaA03G0314600WE	no homolog gene
BnaA03g31720D	BnaA03G0323300ZS	BnaA03G0273800GG	BnaA03G0319600NO	BnaA03G0311600QU	BnaA03G0243700SL	BnaA03G0317600TA	BnaA03G0334500WE	BnaA03G0339200ZY
BnaA03g34140D	BnaA03G0345600ZS	BnaA03G0295500GG	BnaA03G0343000NO	BnaA03G0334200QU	BnaA03G0264900SL	BnaA03G0338700TA	BnaA03G0357800WE	BnaA03G0360500ZY
BnaA03g40400D	BnaA03G0411700ZS	BnaA03G0359900GG	BnaA03G0406600NO	BnaA03G0397200QU	BnaA03G0328700SL	BnaA03G0401700TA	BnaA03G0421300WE	BnaA03G0424300ZY
BnaA03g40600D	BnaA03G0413400ZS	BnaA03G0361000GG	BnaA03G0408300NO	BnaA03G0398900QU	BnaA03G0329800SL	BnaA03G0403000TA	BnaA03G0422600WE	BnaA03G0425300ZY
BnaA03g41680D	BnaA03G0424200ZS	BnaA03G0371700GG	BnaA03G0418600NO	BnaA03G0408800QU	BnaA03G0340500SL	BnaA03G0413600TA	BnaA03G0433700WE	BnaA03G0435700ZY
BnaA03g43060D	BnaA03G0440400ZS	BnaA03G0387000GG	BnaA03G0433900NO	BnaA03G0423300QU	BnaA03G0355500SL	BnaA03G0428500TA	BnaA03G0448000WE	BnaA03G0450900ZY
BnaA04g01380D	BnaA04G0018300ZS	Bnascaffold4547G0030100GG	Bnascaffold2199G0027500NO	BnaA04G0009900QU	Bnascaffold2800G0059700SL	Bnascaffold2759G0017200TA	BnaA04G0017200WE	Bnascaffold4467G0016600ZY
BnaA04g10750D	BnaA04G0122500ZS	BnaA04G0069900GG	BnaA04G0070200NO	BnaA04G0112500QU	BnaA04G0039900SL	BnaA04G0075500TA	BnaA04G0115200WE	BnaA04G0042100ZY
BnaA04g24320D	BnaA04G0268900ZS	BnaA04G0220000GG	BnaA04G0214200NO	BnaA04G0261300QU	BnaA04G0183200SL	BnaA04G0222300TA	BnaA04G0256900WE	BnaA04G0170600ZY
BnaA04g29720D	BnaA04G0292300ZS	BnaA04G0241700GG	BnaA04G0236400NO	BnaA04G0282900QU	BnaA04G0205000SL	BnaA04G0244900TA	BnaA04G0278800WE	no homolog gene
BnaA04g26950D	BnaA04G0297400ZS	BnaA04G0246500GG	BnaA04G0240400NO	BnaA04G0287100QU	BnaA04G0209300SL	BnaA04G0249500TA	BnaA04G0283100WE	BnaA04G0196900ZY
BnaA05g01050D	BnaA05G0011000ZS	BnaA05G0002100GG	BnaA05G0002400NO	BnaA05G0009100QU	no homolog gene	no homolog gene	BnaA05G0002600WE	no homolog gene
BnaA05g03970D	BnaA05G0044600ZS	BnaA05G0033700GG	no homolog gene	BnaA05G0040700QU	BnaA05G0037900SL	BnaA05G0035800TA	BnaA05G0034600WE	BnaA05G0043500ZY
BnaA05g07470D	BnaA05G0082900ZS	BnaA05G0072100GG	BnaA05G0018700NO	BnaA05G0078900QU	BnaA05G0077000SL	BnaA05G0072300TA	BnaA05G0071400WE	BnaA05G0081600ZY
BnaA05g12950D	BnaA05G0142800ZS	BnaA05G0129400GG	BnaA05G0075400NO	BnaA05G0138100QU	BnaA07G0050600SL	BnaA05G0131900TA	BnaA05G0141600WE	BnaA05G0138900ZY
BnaA05g36000D	BnaA05G0179000ZS	BnaC05G0282000GG	BnaA05G0112800NO	BnaA05G0173400QU	no homolog gene	BnaA05G0185100TA	BnaA05G0176400WE	BnaA05G0173100ZY
BnaA05g19710D	BnaA05G0343200ZS	BnaA05G0240200GG	BnaA05G0261700NO	BnaA05G0245500QU	BnaA05G0279100SL	BnaA05G0295000TA	BnaA05G0294800WE	BnaA05G0303500ZY
BnaA05g28870D	BnaA05G0440700ZS	BnaA05G0337900GG	BnaA05G0361100NO	BnaA05G0348900QU	BnaA05G0376700SL	BnaA05G0382100TA	BnaA05G0395600WE	no homolog gene
BnaA05g28230D	BnaA05G0448200ZS	BnaA05G0330600GG	BnaA05G0354300NO	BnaA05G0341300QU	BnaA05G0369100SL	BnaA05G0390700TA	BnaA05G0388400WE	BnaA05G0396000ZY
BnaA05g32140D	BnaA05G0478400ZS	BnaA05G0369200GG	BnaA05G0393200NO	BnaA05G0381100QU	BnaA05G0408800SL	BnaA05G0420300TA	BnaA05G0429500WE	BnaA05G0437800ZY
BnaA06g37640D	BnaA06G0033400ZS	no homolog gene	BnaA06G0032000NO	BnaA06G0031600QU	BnaA06G0032700SL	BnaA06G0031700TA	BnaA06G0032500WE	BnaA06G0029800ZY
BnaA06g05610D	BnaA06G0059400ZS	BnaA06G0057300GG	BnaA06G0058000NO	BnaA06G0057300QU	BnaA06G0060000SL	BnaA06G0058800TA	BnaA06G0058200WE	BnaA06G0055600ZY
BnaA06g11070D	BnaA06G0111200ZS	no homolog gene	BnaA06G0110400NO	BnaA06G0108700QU	BnaA06G0112200SL	BnaA06G0110400TA	BnaA06G0109500WE	BnaA06G0107800ZY
BnaA06g11740D	BnaA06G0119700ZS	BnaA06G0115900GG	BnaA06G0118700NO	BnaA06G0117000QU	BnaA06G0120300SL	BnaA06G0118600TA	BnaA06G0117700WE	BnaA06G0116100ZY
BnaA06g11800D	BnaA06G0120300ZS	BnaA06G0116500GG	BnaA06G0119400NO	BnaA06G0117700QU	BnaA06G0120900SL	BnaA06G0119100TA	BnaA06G0118300WE	BnaA06G0116700ZY
BnaA06g12480D	BnaA06G0125600ZS	BnaA06G0121600GG	BnaA06G0124600NO	BnaA06G0123200QU	BnaA06G0126400SL	BnaA06G0123900TA	BnaA06G0123600WE	BnaA06G0122400ZY
BnaA06g13720D	BnaA06G0136500ZS	BnaA06G0131500GG	BnaA06G0133500NO	no homolog gene	BnaA06G0136500SL	BnaC05G0160200TA	no homolog gene	BnaA06G0132000ZY
BnaA06g24950D	BnaA06G0308900ZS	BnaA06G0296700GG	BnaA06G0311400NO	BnaA06G0297600QU	BnaA06G0295900SL	BnaA06G0281800TA	BnaA06G0341600WE	BnaA06G0303600ZY
BnaA06g25300D	BnaA06G0312500ZS	BnaA06G0300300GG	BnaA06G0314800NO	BnaA06G0301000QU	no homolog gene	BnaA06G0285600TA	BnaA06G0345200WE	BnaA06G0307200ZY
BnaA06g26310D	BnaA06G0322800ZS	BnaA06G0310600GG	BnaA06G0324800NO	BnaA06G0311300QU	BnaA06G0309200SL	BnaA06G0296400TA	BnaA06G0354700WE	BnaA06G0317000ZY
BnaA06g28660D	BnaA06G0348700ZS	BnaA06G0336000GG	BnaA06G0348600NO	BnaA06G0335600QU	BnaA06G0335400SL	BnaA06G0320400TA	BnaA06G0379200WE	BnaA06G0342300ZY
BnaA07g02020D	BnaA07G0020300ZS	BnaA07G0001800GG	BnaA07G0018900NO	BnaA09G0348900QU	BnaA07G0002200SL	BnaA07G0019300TA	BnaA07G0019800WE	Bnascaffold169G0021600ZY
BnaA07g36950D	BnaA07G0105500ZS	BnaA07G0079500GG	BnaA07G0105000NO	BnaA07G0068200QU	BnaA07G0096000SL	BnaA07G0101000TA	BnaA07G0102200WE	BnaA07G0059400ZY
BnaA07g11710D	BnaA07G0137900ZS	BnaA07G0108000GG	BnaA07G0133600NO	no homolog gene	BnaA07G0124300SL	no homolog gene	no homolog gene	BnaA07G0088600ZY
BnaA07g22980D	BnaA07G0258200ZS	BnaA07G0257000GG	BnaA07G0251700NO	BnaA07G0216600QU	BnaA07G0242300SL	BnaA07G0250700TA	BnaA07G0253900WE	no homolog gene
BnaA07g24010D	BnaA07G0269000ZS	BnaA07G0266000GG	BnaA07G0262500NO	BnaA07G0226400QU	BnaA07G0252800SL	BnaA07G0261400TA	BnaA07G0263900WE	BnaA07G0215700ZY
BnaA07g29070D	BnaA07G0323000ZS	BnaA07G0316600GG	no homolog gene	BnaA07G0279300QU	BnaA07G0305000SL	BnaA07G0314100TA	BnaA07G0317500WE	BnaA07G0268100ZY
BnaA07g38930D	BnaA07G0335000ZS	no homolog gene	no homolog gene	BnaA07G0291400QU	BnaA07G0316900SL	no homolog gene	BnaA07G0329600WE	BnaA07G0280200ZY
BnaA07g31770D	BnaA07G0348100ZS	BnaA07G0360500GG	BnaC06G0401900NO	BnaA07G0304800QU	BnaA07G0330200SL	BnaA07G0339400TA	BnaA07G0344500WE	BnaA07G0294600ZY
BnaA07g32000D	BnaA07G0351100ZS	BnaA07G0363700GG	BnaA07G0240700NO	no homolog gene	BnaA07G0333200SL	BnaC06G0253600TA	BnaA07G0243300WE	no homolog gene
BnaA08g00770D	BnaA08G0009200ZS	Bnascaffold480G0008900GG	Bnascaffold1402G0008400NO	BnaA08G0008900QU	BnaA08G0009300SL	BnaA08G0008400TA	BnaA08G0009300WE	BnaA08G0009200ZY
BnaA08g29620D	BnaA08G0028700ZS	BnaA08G0021700GG	BnaA08G0001200NO	BnaA08G0027400QU	BnaA08G0026400SL	BnaA08G0026800TA	BnaA08G0028000WE	BnaA08G0027000ZY
BnaA08g13950D	BnaA08G0165400ZS	BnaA08G0162100GG	BnaA08G0135900NO	BnaA08G0160400QU	BnaA08G0156500SL	BnaA08G0152500TA	no homolog gene	BnaA08G0160400ZY
BnaA08g15280D	BnaA08G0182900ZS	BnaA08G0178700GG	no homolog gene	no homolog gene	BnaA08G0173300SL	no homolog gene	BnaA08G0164900WE	no homolog gene
BnaA08g16690D	BnaA08G0197200ZS	BnaA08G0191400GG	BnaA08G0165900NO	no homolog gene	BnaA08G0186100SL	BnaA08G0182700TA	BnaA08G0177200WE	BnaA08G0190000ZY
BnaA08g22290D	BnaA08G0254000ZS	BnaA08G0265000GG	BnaA08G0221800NO	BnaA08G0245900QU	BnaA08G0241900SL	BnaA08G0238100TA	BnaA08G0231700WE	BnaA08G0246300ZY
BnaA08g22300D	BnaA08G0254100ZS	BnaA08G0265100GG	BnaA08G0221900NO	BnaA08G0246000QU	BnaA08G0242000SL	BnaA08G0238200TA	BnaA08G0231800WE	BnaA08G0246400ZY
BnaA08g23070D	BnaA08G0261300ZS	BnaA08G0272300GG	BnaA08G0229000NO	BnaA08G0252600QU	BnaA08G0249300SL	BnaA08G0245100TA	BnaA08G0238400WE	BnaA08G0253300ZY
BnaA08g29010D	BnaA08G0303300ZS	BnaA08G0314200GG	BnaA08G0271500NO	BnaA08G0295100QU	BnaA08G0291700SL	BnaA08G0287600TA	BnaA08G0282700WE	BnaA08G0294100ZY
BnaA09g00230D	BnaA09G0006000ZS	BnaA09G0006800GG	BnaA09G0011000NO	BnaA09G0002200QU	Bnascaffold966G0007900SL	no homolog gene	BnaC09G0005700WE	BnaA09G0004100ZY
BnaA09g00080D	BnaA09G0014800ZS	BnaA09G0010900GG	BnaA09G0009300NO	BnaC09G0005400QU	BnaA09G0005900SL	BnaA09G0003400TA	BnaA09G0007600WE	BnaA09G0013800ZY
BnaA09g02910D	BnaA09G0047800ZS	BnaA09G0048800GG	BnaA06G0365100NO	BnaA09G0040100QU	BnaA09G0046700SL	BnaA09G0034100TA	BnaA09G0040100WE	BnaA09G0047900ZY
BnaA09g05160D	BnaA09G0070900ZS	BnaA09G0071600GG	no homolog gene	no homolog gene	no homolog gene	BnaA09G0056600TA	BnaA09G0062900WE	BnaA09G0069700ZY
BnaA09g14920D	BnaA09G0175300ZS	BnaA09G0171000GG	BnaA09G0111500NO	BnaA09G0165500QU	BnaA09G0220000SL	BnaA09G0158100TA	BnaA09G0165600WE	BnaA09G0171500ZY
BnaA09g18280D	BnaA09G0213800ZS	BnaA09G0209200GG	BnaA09G0148800NO	BnaA09G0199900QU	BnaA09G0256000SL	BnaA09G0192400TA	BnaA09G0201200WE	BnaA09G0206300ZY
BnaAnng03960D	BnaA09G0467300ZS	BnaA09G0430700GG	BnaA09G0398000NO	BnaA09G0442800QU	BnaA09G0467500SL	BnaA09G0368300TA	BnaA09G0437000WE	BnaA09G0416100ZY
BnaA09g32720D	BnaA09G0486800ZS	BnaA09G0449500GG	BnaA09G0418100NO	BnaA09G0461400QU	BnaA09G0487700SL	BnaA09G0387400TA	BnaA09G0455600WE	BnaA09G0435300ZY
BnaA09g55480D	BnaA09G0547000ZS	BnaA09G0507300GG	BnaA09G0475100NO	BnaA09G0523100QU	BnaA09G0546800SL	BnaA09G0446200TA	BnaA09G0515200WE	BnaA09G0492900ZY
BnaA09g44370D	BnaA09G0611000ZS	BnaA09G0570600GG	BnaA09G0543400NO	BnaA09G0586800QU	BnaA09G0611000SL	BnaA09G0509800TA	BnaA09G0578600WE	BnaA09G0557200ZY
BnaA09g44970D	BnaA09G0617300ZS	BnaA09G0576900GG	BnaA09G0549600NO	BnaA09G0593100QU	BnaA09G0617000SL	BnaA09G0516100TA	BnaA09G0584600WE	BnaA09G0563500ZY
BnaCnng08670D	BnaA09G0716300ZS	BnaA09G0681100GG	no homolog gene	BnaC08G0556400QU	BnaA09G0726700SL	BnaA09G0579100TA	no homolog gene	BnaA09G0668500ZY
BnaA10g00780D	BnaA10G0008600ZS	BnaA10G0008100GG	Bnascaffold2891G0004500NO	BnaA10G0008400QU	Bnascaffold3068G0013700SL	BnaA10G0008400TA	BnaA10G0009400WE	Bnascaffold4696G0013400ZY
BnaA10g04910D	BnaA10G0054400ZS	BnaA10G0056100GG	Bnascaffold2891G0050100NO	BnaA10G0053400QU	BnaA10G0031100SL	BnaA10G0054800TA	BnaA10G0056000WE	BnaA10G0034500ZY
BnaA10g28420D	BnaA10G0092700ZS	no homolog gene	BnaA10G0024900NO	BnaA10G0085000QU	BnaA10G0062300SL	BnaA10G0087700TA	BnaA10G0090400WE	BnaA10G0074100ZY
BnaC09g29440D	BnaA10G0097300ZS	BnaA10G0093600GG	BnaA10G0028900NO	BnaA10G0089200QU	BnaA10G0066400SL	BnaA10G0092300TA	BnaA10G0094700WE	BnaA10G0078400ZY
BnaA10g10930D	BnaA10G0127100ZS	BnaA10G0122100GG	BnaA10G0059300NO	BnaA10G0119100QU	BnaA10G0094300SL	BnaA10G0121100TA	BnaA10G0123600WE	BnaA10G0107100ZY
BnaA10g11980D	BnaA10G0138900ZS	BnaA10G0137400GG	BnaA10G0084700NO	BnaA10G0134300QU	BnaA10G0105900SL	BnaA10G0136700TA	BnaA10G0135500WE	BnaA10G0119800ZY
BnaA10g29180D	BnaA10G0144400ZS	BnaA10G0132100GG	BnaA10G0089700NO	BnaA10G0129400QU	BnaA10G0110700SL	BnaA10G0131500TA	BnaA10G0140200WE	BnaA10G0124400ZY
BnaA10g17370D	BnaA10G0195900ZS	BnaA10G0190000GG	BnaA10G0138500NO	BnaA10G0188300QU	BnaA10G0160300SL	BnaA10G0190600TA	BnaA10G0192000WE	BnaA10G0174200ZY
BnaA10g23980D	BnaA10G0264000ZS	BnaA10G0257800GG	no homolog gene	BnaA10G0255600QU	BnaA10G0227200SL	BnaA10G0256600TA	no homolog gene	BnaA10G0241100ZY
BnaA10g26900D	BnaA10G0294200ZS	no homolog gene	BnaA10G0235800NO	BnaA10G0292300QU	Bnascaffold2862G0007800SL	BnaA10G0286600TA	BnaA10G0287600WE	no homolog gene
BnaC01g00270D	BnaC01G0004500ZS	BnaC01G0003400GG	no homolog gene	Bnascaffold2787G0072400QU	Bnascaffold3315G0004300SL	no homolog gene	no homolog gene	Bnascaffold2414G0003500ZY
BnaC01g01430D	BnaC01G0016500ZS	BnaC01G0014500GG	no homolog gene	Bnascaffold2787G0060700QU	BnaC01G0006400SL	Bnascaffold2359G0015000TA	Bnascaffold1716G0004100WE	Bnascaffold2414G0014400ZY
BnaC01g02200D	BnaC01G0025600ZS	BnaC01G0023000GG	no homolog gene	Bnascaffold2787G0051600QU	BnaC01G0014500SL	Bnascaffold2359G0023300TA	no homolog gene	Bnascaffold2414G0022500ZY
BnaCnng35740D	BnaC01G0222200ZS	no homolog gene	no homolog gene	no homolog gene	no homolog gene	BnaC01G0147800TA	no homolog gene	no homolog gene
BnaC01g21010D	BnaC01G0227400ZS	BnaC01G0209700GG	BnaC01G0121100NO	BnaC01G0139100QU	BnaC01G0202300SL	BnaC01G0152800TA	BnaC01G0172400WE	BnaC01G0152800ZY
BnaC01g26310D	BnaC01G0272800ZS	BnaC01G0253100GG	BnaC01G0165500NO	BnaC01G0180100QU	BnaC01G0244700SL	BnaC01G0203800TA	BnaC01G0216100WE	BnaC01G0195000ZY
BnaC01g27820D	BnaC01G0324300ZS	BnaC01G0295900GG	BnaC01G0207900NO	BnaC01G0222000QU	BnaC01G0283500SL	BnaC01G0247300TA	BnaC01G0261400WE	BnaC01G0236300ZY
BnaC01g33300D	BnaC01G0395200ZS	BnaC01G0364700GG	BnaC01G0279000NO	BnaC01G0291500QU	BnaC01G0379000SL	BnaC01G0317200TA	BnaC01G0328300WE	BnaC01G0307500ZY
BnaA01g32200D	BnaC01G0480600ZS	BnaC01G0446600GG	BnaC01G0358500NO	BnaC01G0361300QU	BnaC01G0458100SL	BnaC01G0391100TA	BnaC01G0409600WE	BnaC01G0391000ZY
BnaC02g02590D	BnaC02G0017300ZS	BnaC02G0004000GG	Bnascaffold1876G0041700NO	BnaC02G0010100QU	no homolog gene	BnaC02G0017300TA	BnaC02G0007200WE	no homolog gene
BnaC02g07210D	BnaC02G0079400ZS	BnaC02G0063900GG	BnaC02G0031800NO	BnaC02G0031700QU	BnaC02G0012900SL	no homolog gene	BnaC02G0072800WE	no homolog gene
BnaC02g10760D	BnaC02G0136000ZS	BnaC02G0120200GG	BnaC02G0089900NO	BnaC02G0088100QU	BnaC02G0067500SL	BnaC04G0419100TA	BnaC02G0127900WE	no homolog gene
BnaA02g17000D	BnaC02G0284600ZS	BnaC02G0250500GG	BnaC02G0236000NO	BnaC02G0234600QU	BnaC02G0193600SL	BnaC02G0203700TA	BnaC02G0275000WE	BnaC02G0110400ZY
BnaC02g27760D	BnaC02G0335900ZS	BnaC02G0302600GG	BnaC02G0288200NO	BnaC02G0285200QU	BnaC03G0597900SL	BnaC02G0253900TA	BnaC02G0325100WE	BnaC02G0161600ZY
BnaC02g46900D	BnaC02G0417600ZS	BnaC02G0379000GG	BnaC02G0370500NO	BnaC02G0368200QU	BnaC02G0303100SL	BnaC02G0331100TA	BnaC02G0401200WE	BnaC02G0237900ZY
BnaC02g37370D	BnaC02G0469700ZS	BnaC02G0430100GG	BnaC02G0420600NO	BnaC02G0441600QU	BnaC02G0350900SL	BnaC02G0370700TA	BnaC02G0453200WE	BnaC02G0308600ZY
BnaC02g39780D	BnaC02G0498700ZS	BnaC02G0459100GG	BnaC02G0447700NO	BnaC02G0464500QU	BnaC02G0377400SL	BnaC02G0392400TA	BnaC02G0481300WE	BnaC02G0335300ZY
BnaCnng59200D	BnaC02G0526700ZS	BnaC02G0484000GG	BnaC02G0476000NO	BnaC02G0492300QU	BnaC02G0406000SL	BnaC02G0418600TA	BnaC02G0507000WE	BnaC02G0361400ZY
BnaC02g16640D	BnaC02G0553100ZS	BnaC02G0509900GG	BnaC02G0505000NO	BnaC02G0541400QU	BnaC02G0432300SL	BnaC02G0468000TA	BnaC02G0535000WE	BnaC02G0389100ZY
BnaC03g00040D	BnaC03G0001300ZS	BnaC03G0001000GG	Bnascaffold2463G0070000NO	Bnascaffold3046G0004500QU	Bnascaffold1836G0106800SL	no homolog gene	BnaA08G0301700WE	Bnascaffold376G0000100ZY
BnaC03g00940D	BnaC03G0011800ZS	BnaC03G0011000GG	Bnascaffold2463G0060600NO	BnaC03G0006300QU	no homolog gene	no homolog gene	Bnascaffold2730G0007700WE	no homolog gene
BnaC03g01040D	BnaC03G0012700ZS	BnaC03G0012000GG	Bnascaffold2463G0059800NO	BnaC03G0007400QU	Bnascaffold1836G0095700SL	no homolog gene	no homolog gene	BnaC03G0011300ZY
BnaC03g01570D	BnaC03G0017800ZS	BnaC03G0016800GG	Bnascaffold2463G0055000NO	BnaC03G0012500QU	Bnascaffold1836G0090600SL	no homolog gene	BnaA07G0306400WE	BnaC03G0016600ZY
BnaC03g08310D	BnaC03G0083700ZS	BnaC03G0080900GG	BnaC03G0011000NO	BnaC03G0076400QU	Bnascaffold1836G0028700SL	BnaC03G0046400TA	BnaC03G0026600WE	BnaC09G0568800ZY
BnaC03g12320D	BnaC03G0120500ZS	BnaC03G0117500GG	BnaC03G0049400NO	BnaC03G0112500QU	BnaC03G0007900SL	BnaC03G0082800TA	BnaC03G0062200WE	BnaC03G0046500ZY
BnaC03g13270D	BnaC03G0132000ZS	BnaC03G0128600GG	BnaC03G0059800NO	BnaC03G0123900QU	BnaC03G0018300SL	BnaC03G0093700TA	BnaC03G0073300WE	BnaC03G0056800ZY
BnaC03g15160D	BnaC03G0153000ZS	BnaC03G0150600GG	BnaC03G0080400NO	BnaC03G0144000QU	BnaC03G0038000SL	BnaC03G0112900TA	BnaC03G0093700WE	BnaC03G0078000ZY
BnaC03g15430D	BnaC03G0156000ZS	BnaC03G0152800GG	BnaC03G0083300NO	BnaC03G0148100QU	BnaC03G0040500SL	BnaC03G0115800TA	BnaC03G0096200WE	BnaC03G0080700ZY
BnaC03g16910D	BnaC03G0171100ZS	BnaC03G0167400GG	BnaC03G0097200NO	BnaC03G0161400QU	BnaC03G0054600SL	BnaC03G0130400TA	BnaC03G0110000WE	BnaC03G0095100ZY
BnaC03g25810D	BnaC03G0264100ZS	BnaC03G0258700GG	BnaC03G0186900NO	BnaC03G0253300QU	BnaC03G0143300SL	BnaC03G0222600TA	BnaC03G0202000WE	BnaC03G0189700ZY
BnaC03g31750D	BnaC03G0334000ZS	BnaC03G0327900GG	BnaC03G0253800NO	BnaC03G0319900QU	BnaC03G0212000SL	BnaC03G0293500TA	BnaC03G0267600WE	BnaC03G0270200ZY
BnaCnng67570D	BnaC03G0364200ZS	BnaC03G0357300GG	BnaC03G0283600NO	BnaC03G0350000QU	BnaC03G0240900SL	BnaC03G0322900TA	BnaC03G0297200WE	BnaC03G0299500ZY
BnaC03g48330D	BnaC03G0511000ZS	BnaC03G0504900GG	BnaC03G0422400NO	BnaC03G0497800QU	BnaC03G0379300SL	BnaC03G0460700TA	BnaC03G0438000WE	BnaC03G0436000ZY
BnaC03g48630D	BnaC03G0515000ZS	BnaC03G0509200GG	BnaC03G0426400NO	BnaC03G0502000QU	BnaC03G0383100SL	BnaC03G0464900TA	BnaC03G0441900WE	BnaC03G0440200ZY
BnaC03g60400D	BnaC03G0673500ZS	BnaC03G0661900GG	BnaC03G0585000NO	no homolog gene	BnaC03G0533500SL	BnaC03G0613800TA	BnaC03G0583100WE	BnaC03G0587500ZY
BnaC03g76670D	BnaC03G0694200ZS	BnaC03G0683000GG	BnaC03G0604700NO	BnaC03G0664600QU	BnaC03G0552900SL	BnaC03G0654200TA	BnaC03G0602200WE	BnaC03G0608100ZY
BnaC03g65090D	BnaC03G0731300ZS	BnaC03G0717600GG	BnaC03G0639000NO	BnaC03G0698200QU	BnaC03G0587500SL	BnaC03G0687300TA	BnaC03G0631700WE	BnaC03G0643200ZY
BnaC03g68390D	BnaC03G0780400ZS	BnaC03G0762200GG	BnaC03G0681600NO	BnaC03G0743500QU	BnaC03G0645400SL	BnaC03G0730200TA	BnaC03G0676800WE	BnaC03G0686800ZY
BnaC03g70060D	BnaC03G0805600ZS	BnaC03G0786500GG	BnaC03G0703700NO	BnaC03G0764800QU	BnaC03G0667500SL	BnaC03G0758300TA	BnaC03G0701200WE	BnaC03G0712100ZY
BnaC04g00590D	BnaC04G0011300ZS	BnaC04G0011100GG	BnaC04G0009900NO	BnaC04G0009400QU	BnaC04G0010100SL	BnaC04G0011100TA	BnaC04G0010100WE	BnaC04G0011400ZY
BnaC04g01230D	BnaC04G0015600ZS	BnaC04G0015200GG	BnaC04G0014100NO	BnaC04G0013100QU	BnaC04G0014300SL	BnaC04G0015100TA	BnaC04G0014400WE	BnaC04G0015400ZY
BnaC04g03690D	BnaC04G0049500ZS	BnaC04G0050000GG	BnaC04G0048300NO	BnaC04G0048100QU	BnaC04G0048700SL	BnaC04G0048000TA	BnaC04G0049600WE	BnaC04G0050300ZY
BnaC04g08290D	BnaC04G0095800ZS	BnaC04G0096800GG	BnaC04G0096500NO	BnaC04G0096300QU	BnaC04G0094500SL	BnaC04G0094600TA	BnaC04G0096900WE	BnaC04G0097100ZY
BnaC04g22430D	BnaC04G0279700ZS	BnaC04G0234400GG	BnaC04G0268500NO	BnaC08G0424400QU	BnaC04G0263100SL	BnaC04G0247600TA	BnaC04G0272300WE	BnaC04G0251000ZY
BnaC04g33270D	BnaC04G0410500ZS	BnaC04G0354400GG	BnaC04G0381800NO	BnaC04G0357300QU	BnaC04G0380000SL	BnaC04G0372400TA	BnaC04G0399800WE	BnaC04G0364500ZY
BnaC04g50810D	BnaC04G0610400ZS	BnaC04G0549800GG	BnaC04G0568000NO	BnaC04G0551600QU	BnaC04G0593400SL	BnaC04G0571000TA	BnaC04G0595300WE	BnaC04G0569300ZY
BnaC04g51430D	BnaC04G0614500ZS	BnaC04G0553900GG	BnaC04G0572200NO	BnaC04G0555900QU	BnaA05G0003700SL	BnaC04G0574900TA	BnaC04G0599400WE	BnaC04G0573300ZY
BnaC05g00500D	BnaC05G0006800ZS	BnaC05G0004700GG	BnaC05G0004500NO	Bnascaffold2503G0025200QU	BnaC05G0004400SL	BnaC05G0004400TA	BnaC05G0005800WE	BnaC05G0004100ZY
BnaC05g00840D	BnaC05G0010100ZS	BnaC05G0008100GG	BnaC05G0007700NO	Bnascaffold2503G0021900QU	BnaC05G0007700SL	BnaC05G0007700TA	BnaC05G0009200WE	BnaC05G0007400ZY
BnaC05g05250D	BnaC05G0054500ZS	BnaC05G0051200GG	BnaC05G0049400NO	BnaC05G0020800QU	BnaC05G0050100SL	BnaC05G0052000TA	BnaC05G0053800WE	BnaC05G0049800ZY
BnaC05g07150D	BnaC05G0074700ZS	BnaC05G0070500GG	BnaC05G0069200NO	BnaC05G0039800QU	BnaC05G0099500SL	BnaC05G0070700TA	BnaC05G0073000WE	BnaC05G0069000ZY
BnaC05g13570D	BnaC05G0147500ZS	BnaC05G0140500GG	BnaC05G0138600NO	BnaC05G0107800QU	BnaC05G0168000SL	BnaC05G0141400TA	BnaC05G0142600WE	BnaC05G0140600ZY
BnaC05g13640D	BnaC05G0148200ZS	BnaC05G0141100GG	BnaC05G0139200NO	BnaC03G0728000QU	BnaC05G0168600SL	BnaC05G0142000TA	BnaC05G0143200WE	BnaC05G0141200ZY
BnaC05g14070D	BnaC05G0153600ZS	BnaC05G0145500GG	BnaC05G0148300NO	BnaC05G0112000QU	no homolog gene	BnaC05G0149700TA	BnaC05G0148300WE	BnaC05G0146300ZY
BnaC05g50690D	BnaC05G0302600ZS	BnaC05G0304700GG	BnaC05G0286700NO	BnaC05G0255700QU	no homolog gene	BnaC05G0287500TA	BnaC05G0288600WE	BnaC05G0288000ZY
BnaC05g30570D	BnaC05G0368200ZS	BnaC05G0364800GG	BnaC05G0360100NO	BnaC05G0253200QU	BnaC05G0370800SL	BnaC05G0351500TA	BnaC05G0348900WE	BnaC05G0376400ZY
BnaC05g35410D	BnaC05G0421800ZS	BnaC05G0415900GG	BnaC05G0410900NO	BnaC05G0363500QU	BnaC05G0392200SL	BnaC05G0400000TA	BnaC05G0398500WE	BnaC05G0424900ZY
BnaC05g36990D	BnaC05G0438200ZS	BnaC05G0431100GG	BnaC05G0421200NO	BnaC05G0379700QU	no homolog gene	BnaC05G0416500TA	BnaC05G0414500WE	BnaC05G0440000ZY
BnaC05g43350D	BnaC05G0502600ZS	BnaC05G0493900GG	BnaC05G0484900NO	BnaC05G0443400QU	BnaC05G0461200SL	BnaC05G0468000TA	BnaC05G0489700WE	BnaC05G0502700ZY
BnaC05g46800D	BnaC05G0540300ZS	BnaC05G0530900GG	BnaC05G0521600NO	BnaC05G0488000QU	BnaC05G0497400SL	BnaC05G0502800TA	BnaC05G0526100WE	BnaC05G0538600ZY
BnaC06g02930D	BnaC06G0042900ZS	no homolog gene	BnaC06G0036900NO	BnaC06G0035200QU	BnaC06G0035000SL	BnaC06G0036600TA	BnaC06G0033900WE	BnaC06G0036100ZY
BnaC06g12130D	BnaC06G0154100ZS	BnaC06G0140200GG	BnaC06G0142600NO	BnaC06G0141800QU	BnaC06G0137700SL	BnaC06G0139100TA	BnaC06G0143500WE	BnaC06G0142200ZY
BnaC06g36010D	BnaC06G0272200ZS	BnaC06G0259100GG	no homolog gene	BnaC06G0258700QU	no homolog gene	no homolog gene	no homolog gene	BnaC06G0254700ZY
BnaC06g23020D	BnaC06G0278000ZS	BnaC06G0264100GG	BnaC06G0264100NO	no homolog gene	BnaC06G0248300SL	BnaC06G0259300TA	BnaC06G0300000WE	BnaC06G0260400ZY
BnaC06g24140D	BnaC06G0288300ZS	BnaC06G0275800GG	BnaC06G0277900NO	BnaC06G0275700QU	BnaC06G0258200SL	BnaC06G0269700TA	BnaC06G0310900WE	BnaC06G0272200ZY
BnaC06g25000D	BnaC06G0303200ZS	BnaC06G0291300GG	BnaC06G0291700NO	BnaC06G0290100QU	BnaC06G0287100SL	BnaC06G0284300TA	BnaC06G0325500WE	BnaC06G0286900ZY
BnaC06g32180D	BnaC06G0377700ZS	BnaA07G0332600GG	BnaC06G0356900NO	BnaC06G0369500QU	BnaC06G0359000SL	BnaC06G0354600TA	BnaC06G0396700WE	BnaC06G0357700ZY
BnaC06g33800D	BnaC06G0392700ZS	BnaA07G0344100GG	BnaC06G0372200NO	BnaC06G0382600QU	BnaC06G0380400SL	BnaC06G0367200TA	BnaC06G0410500WE	BnaC06G0371400ZY
BnaC07g03440D	BnaC07G0041000ZS	BnaC07G0036400GG	BnaC07G0035200NO	BnaC07G0036400QU	BnaC07G0036000SL	BnaC07G0038100TA	BnaC01G0134400WE	BnaC07G0030500ZY
BnaC07g48440D	BnaC07G0201500ZS	BnaC07G0189500GG	BnaC07G0196000NO	no homolog gene	BnaC04G0473500SL	no homolog gene	no homolog gene	BnaC07G0179600ZY
BnaC07g25490D	BnaC07G0317500ZS	BnaC07G0304300GG	BnaC07G0301200NO	BnaC07G0296900QU	BnaC07G0279900SL	BnaC07G0305900TA	BnaC07G0310200WE	BnaC07G0291500ZY
BnaCnng59970D	BnaC07G0327800ZS	no homolog gene	BnaC07G0311300NO	BnaC07G0307700QU	BnaC07G0290200SL	BnaC07G0316100TA	BnaC07G0320600WE	no homolog gene
BnaC07g30660D	BnaC07G0371200ZS	BnaC07G0358900GG	BnaC07G0355200NO	BnaC07G0351400QU	BnaC07G0333800SL	BnaC07G0360000TA	BnaC07G0365000WE	BnaC07G0346100ZY
BnaC07g31380D	BnaC07G0383900ZS	BnaC07G0371500GG	BnaC07G0363400NO	BnaC07G0363800QU	BnaC07G0346300SL	BnaC07G0372400TA	BnaC06G0221000WE	BnaC07G0358700ZY
BnaC07g31550D	BnaC07G0385500ZS	BnaC07G0372900GG	BnaC07G0365600NO	BnaC07G0365400QU	BnaC07G0347700SL	BnaC07G0373700TA	BnaC06G0219300WE	BnaC07G0360100ZY
BnaC07g32760D	BnaC07G0397600ZS	BnaC07G0384300GG	BnaC07G0377800NO	BnaC07G0377400QU	BnaC07G0358500SL	BnaC07G0386200TA	BnaC06G0207400WE	BnaC07G0371600ZY
BnaC07g34310D	BnaC07G0415000ZS	BnaC07G0401900GG	BnaC07G0394100NO	BnaC07G0393900QU	BnaC07G0374900SL	BnaC07G0403200TA	BnaC06G0190500WE	BnaC07G0388700ZY
BnaC08g10990D	BnaC08G0154600ZS	BnaC08G0103800GG	BnaC08G0125700NO	BnaC08G0116600QU	BnaC08G0135200SL	BnaC08G0137700TA	BnaC08G0108300WE	BnaC08G0116500ZY
BnaC08g17410D	BnaC08G0240700ZS	BnaC08G0186600GG	no homolog gene	BnaC08G0196500QU	no homolog gene	BnaC08G0219000TA	BnaC08G0196900WE	BnaC08G0200600ZY
BnaC08g18470D	BnaC08G0249700ZS	BnaC08G0195500GG	BnaC08G0217800NO	BnaC08G0205400QU	BnaC08G0226000SL	BnaC08G0228000TA	BnaC08G0205400WE	BnaC08G0209300ZY
BnaC08g18480D	BnaC08G0249800ZS	no homolog gene	no homolog gene	BnaC08G0205500QU	BnaC08G0226100SL	BnaC08G0228100TA	BnaC08G0205500WE	no homolog gene
BnaC08g23560D	BnaC08G0324200ZS	BnaC08G0265900GG	BnaC08G0284100NO	BnaC08G0321100QU	BnaC08G0295000SL	BnaC08G0298400TA	BnaC08G0275300WE	BnaC08G0281700ZY
BnaC08g28910D	BnaC08G0379700ZS	BnaC08G0319100GG	BnaC08G0337600NO	no homolog gene	BnaC08G0346900SL	BnaC08G0351700TA	BnaC08G0328600WE	BnaA09G0480500ZY
BnaC08g30340D	BnaC08G0393300ZS	BnaC08G0332400GG	BnaC08G0351700NO	BnaC08G0387000QU	BnaC08G0361300SL	BnaC08G0364900TA	BnaC08G0342000WE	BnaC08G0346400ZY
BnaC08g03980D	BnaC08G0396000ZS	BnaC08G0335000GG	no homolog gene	BnaC08G0389800QU	BnaC08G0364200SL	BnaC08G0367500TA	BnaC08G0344700WE	BnaC08G0349000ZY
BnaC08g36920D	BnaC08G0465200ZS	BnaC08G0401800GG	BnaC08G0408600NO	BnaC08G0465800QU	BnaC08G0432800SL	BnaC08G0436200TA	BnaC08G0413400WE	BnaC08G0415400ZY
BnaAnng36570D	BnaC08G0467300ZS	no homolog gene	BnaC08G0411100NO	BnaC08G0468100QU	no homolog gene	BnaC08G0438700TA	BnaC08G0416000WE	BnaC08G0417800ZY
BnaC08g37720D	BnaC08G0472700ZS	BnaC08G0409800GG	BnaC08G0416700NO	BnaC08G0473400QU	BnaC08G0440900SL	BnaC08G0444100TA	BnaC08G0421400WE	BnaC08G0423000ZY
BnaC09g01550D	BnaC09G0025700ZS	BnaC09G0008400GG	no homolog gene	BnaC09G0031700QU	no homolog gene	BnaC09G0031500TA	BnaC09G0031000WE	BnaC09G0015400ZY
BnaC09g02330D	BnaC09G0033800ZS	BnaC09G0016200GG	BnaC09G0007600NO	BnaC09G0040100QU	BnaA06G0350700SL	BnaC09G0039600TA	BnaC09G0038900WE	BnaC09G0023000ZY
BnaC09g04260D	BnaC09G0056400ZS	BnaC09G0037700GG	no homolog gene	BnaC09G0061600QU	no homolog gene	BnaC09G0060900TA	BnaC09G0066300WE	BnaC09G0044300ZY
BnaC09g07170D	BnaC09G0090900ZS	BnaC09G0071200GG	BnaC09G0060100NO	BnaC09G0093800QU	no homolog gene	BnaC09G0093800TA	BnaC09G0099100WE	BnaC09G0077500ZY
BnaC09g15550D	BnaC09G0197500ZS	BnaC09G0174300GG	BnaC09G0160900NO	BnaC09G0194600QU	BnaC09G0045000SL	BnaC09G0196100TA	BnaC09G0206000WE	BnaC09G0177800ZY
BnaCnng61080D	BnaC09G0248700ZS	BnaC09G0211800GG	BnaC09G0208800NO	BnaC09G0235600QU	BnaC09G0093400SL	BnaC09G0246500TA	BnaC08G0162100WE	BnaC09G0226300ZY
BnaC09g33360D	BnaC09G0399900ZS	BnaC09G0351000GG	BnaC09G0341100NO	BnaC09G0366000QU	BnaC09G0236400SL	BnaC09G0390500TA	BnaC09G0374800WE	BnaC09G0343400ZY
BnaC09g33810D	BnaC09G0416200ZS	BnaC09G0366700GG	BnaC09G0357400NO	BnaC09G0383100QU	BnaC09G0252600SL	BnaC09G0399600TA	BnaC09G0391100WE	BnaC09G0360500ZY
BnaC09g34140D	BnaC09G0422800ZS	BnaC09G0373600GG	BnaC09G0363800NO	BnaC09G0389200QU	BnaC09G0258300SL	BnaC09G0406200TA	BnaC09G0397200WE	BnaC09G0367000ZY
BnaC09g40660D	BnaC09G0491800ZS	BnaC09G0440400GG	BnaC09G0432100NO	BnaC09G0458700QU	BnaC09G0325700SL	BnaC09G0474200TA	BnaC09G0466500WE	BnaC09G0441700ZY
BnaCnng65380D	BnaC09G0578500ZS	BnaC09G0523800GG	BnaC09G0514700NO	BnaC09G0542000QU	BnaC09G0404500SL	BnaC09G0558000TA	BnaC09G0551100WE	BnaC09G0525600ZY
BnaC09g50770D	BnaC09G0599400ZS	BnaC09G0542800GG	BnaC09G0536200NO	Bnascaffold2484G0000100QU	BnaC09G0423400SL	BnaC09G0576200TA	no homolog gene	BnaC09G0545300ZY
BnaCnng03200D	BnaC09G0614500ZS	BnaC09G0557400GG	BnaC09G0552100NO	no homolog gene	BnaC09G0444600SL	BnaC09G0590900TA	BnaC09G0583800WE	BnaC09G0559800ZY
