# Supplementary material for: Genome-Wide Analysis of Myeloblastosis-Related Genes in Brassica napus L. and Positive Modulation of Osmotic Tolerance by BnMRD107
Source: Front Plant Sci. 2021 Jun 17;12:678202. doi: 10.3389/fpls.2021.678202 (PMC8248502; doi:10.3389/fpls.2021.678202)
Supplement: Supplementary Table 9 — Cis-elements in the promoter regions of BnMYB-related genes. [file Table_9.XLSX]

## Sheet: Sheet1
Supplementary Table 9. Cis-elements in the promoter regions of BnMYB-related genes.
Gene Name	Motif Name	Motif sequence	Motif location	Strand	Species	Description
BnMRD230		motif_sequence	1267	-	organism	short_function
BnMRD230		motif_sequence	1325	-	organism	short_function
BnMRD230		motif_sequence	1407	+	organism	short_function
BnMRD230		motif_sequence	1474	+	organism	short_function
BnMRD230		motif_sequence	1499	-	organism	short_function
BnMRD230		motif_sequence	1586	+	organism	short_function
BnMRD230		motif_sequence	1656	-	organism	short_function
BnMRD230		motif_sequence	1721	+	organism	short_function
BnMRD230		motif_sequence	1757	+	organism	short_function
BnMRD230		motif_sequence	1837	-	organism	short_function
BnMRD230	ACE	CTAACGTATT	231	+	Petroselinum crispum	cis-acting element involved in light responsiveness
BnMRD230	CGTCA-motif	CGTCA	1671	-	Hordeum vulgare	cis-acting regulatory element involved in the MeJA-responsiveness
BnMRD230	Gap-box	CAAATGAA(A/G)A	1765	-	Arabidopsis thaliana	part of a light responsive element
BnMRD230	A-box	CCGTCC	1430	+	Petroselinum crispum	cis-acting regulatory element
BnMRD230	A-box	CCGTCC	1893	-	Petroselinum crispum	cis-acting regulatory element
BnMRD230	P-box	CCTTTTG	1686	+	Oryza sativa	gibberellin-responsive element
BnMRD230	4cl-CMA2b	TCTCACCAACCCCA	1705	+	Petroselinum crispum	light responsive element
BnMRD230	Box 4	ATTAAT	401	+	Petroselinum crispum	part of a conserved DNA module involved in light responsiveness
BnMRD230	Box 4	ATTAAT	444	+	Petroselinum crispum	part of a conserved DNA module involved in light responsiveness
BnMRD230	Box 4	ATTAAT	760	+	Petroselinum crispum	part of a conserved DNA module involved in light responsiveness
BnMRD230	Box 4	ATTAAT	917	+	Petroselinum crispum	part of a conserved DNA module involved in light responsiveness
BnMRD230	TGACG-motif	TGACG	1671	+	Hordeum vulgare	cis-acting regulatory element involved in the MeJA-responsiveness
BnMRD230	ATC-motif	AGTAATCT	411	-	Spinacia oleracea	part of a conserved DNA module involved in light responsiveness
BnMRD230	CAAT-box	CAAAT	151	+	Pisum sativum	common cis-acting element in promoter and enhancer regions
BnMRD230	CAAT-box	CAAAT	219	-	Pisum sativum	common cis-acting element in promoter and enhancer regions
BnMRD230	CAAT-box	CCAAT	243	+	Arabidopsis thaliana	common cis-acting element in promoter and enhancer regions
BnMRD230	CAAT-box	AGCTCAATTTCA	296	+	Daucus carota	common cis-acting element in promoter and enhancer regions
BnMRD230	CAAT-box	CAAAT	420	-	Pisum sativum	common cis-acting element in promoter and enhancer regions
BnMRD230	CAAT-box	CAAAT	588	-	Pisum sativum	common cis-acting element in promoter and enhancer regions
BnMRD230	CAAT-box	CCAAT	598	+	Arabidopsis thaliana	common cis-acting element in promoter and enhancer regions
BnMRD230	CAAT-box	CAAAT	689	-	Pisum sativum	common cis-acting element in promoter and enhancer regions
BnMRD230	CAAT-box	CCAAT	730	-	Arabidopsis thaliana	common cis-acting element in promoter and enhancer regions
BnMRD230	CAAT-box	CAAAT	747	-	Pisum sativum	common cis-acting element in promoter and enhancer regions
BnMRD230	CAAT-box	CAAAT	829	-	Pisum sativum	common cis-acting element in promoter and enhancer regions
BnMRD230	CAAT-box	CAAAT	844	+	Pisum sativum	common cis-acting element in promoter and enhancer regions
BnMRD230	CAAT-box	CAAAT	999	+	Pisum sativum	common cis-acting element in promoter and enhancer regions
BnMRD230	CAAT-box	CAAAT	1049	-	Pisum sativum	common cis-acting element in promoter and enhancer regions
BnMRD230	CAAT-box	CAAAT	1136	+	Pisum sativum	common cis-acting element in promoter and enhancer regions
BnMRD230	CAAT-box	CAAAT	1206	+	Pisum sativum	common cis-acting element in promoter and enhancer regions
BnMRD230	CAAT-box	CCAAT	1320	+	Arabidopsis thaliana	common cis-acting element in promoter and enhancer regions
BnMRD230	CAAT-box	CCAAT	1615	+	Arabidopsis thaliana	common cis-acting element in promoter and enhancer regions
BnMRD230	CAAT-box	CAAAT	1736	+	Pisum sativum	common cis-acting element in promoter and enhancer regions
BnMRD230	CAAT-box	CAAAT	1770	-	Pisum sativum	common cis-acting element in promoter and enhancer regions
BnMRD230	AT-rich element	ATAGAAATCAA	174	-	Glycine max	binding site of AT-rich DNA binding protein (ATBP-1)
BnMRD230	GATA-motif	GATAGGG	1882	-	Pisum sativum	part of a light responsive element
BnMRD230	G-box	CAGACGTGGCA	1670	+	Nicotiana plumbaginifolia	cis-acting regulatory element involved in light responsiveness
BnMRD230	G-box	CACGTC	1672	-	Zea mays	cis-acting regulatory element involved in light responsiveness
BnMRD230	GT1-motif	GGTTAA	1944	-	Arabidopsis thaliana	light responsive element
BnMRD230	GT1-motif	GGTTAAT	1965	-	Avena sativa	light responsive element
BnMRD230	GT1-motif	GGTTAA	1966	-	Arabidopsis thaliana	light responsive element
BnMRD230	MRE	AACCTAA	982	-	Petroselinum crispum	MYB binding site involved in light responsiveness
BnMRD230	ARE	AAACCA	732	-	Zea mays	cis-acting regulatory element essential for the anaerobic induction
BnMRD230	ARE	AAACCA	1317	+	Zea mays	cis-acting regulatory element essential for the anaerobic induction
BnMRD230	ARE	AAACCA	1612	+	Zea mays	cis-acting regulatory element essential for the anaerobic induction
BnMRD230	TATA-box	ATTATA	106	+	Brassica napus	core promoter element around -30 of transcription start
BnMRD230	TATA-box	TATAA	107	-	Arabidopsis thaliana	core promoter element around -30 of transcription start
BnMRD230	TATA-box	TATA	108	+	Arabidopsis thaliana	core promoter element around -30 of transcription start
BnMRD230	TATA-box	TATA	141	+	Arabidopsis thaliana	core promoter element around -30 of transcription start
BnMRD230	TATA-box	taTATAAAtc	176	-	Arabidopsis thaliana	core promoter element around -30 of transcription start
BnMRD230	TATA-box	TATAAAT	177	-	Brassica juncea	core promoter element around -30 of transcription start
BnMRD230	TATA-box	TATAAA	178	-	Helianthus annuus	core promoter element around -30 of transcription start
BnMRD230	TATA-box	TATAA	179	-	Arabidopsis thaliana	core promoter element around -30 of transcription start
BnMRD230	TATA-box	TATA	180	+	Arabidopsis thaliana	core promoter element around -30 of transcription start
BnMRD230	TATA-box	TATATTTATATTT	200	-	Avena sativa	core promoter element around -30 of transcription start
BnMRD230	TATA-box	TATA	203	+	Arabidopsis thaliana	core promoter element around -30 of transcription start
BnMRD230	TATA-box	ATATAT	208	+	Brassica napus	core promoter element around -30 of transcription start
BnMRD230	TATA-box	TATA	209	+	Arabidopsis thaliana	core promoter element around -30 of transcription start
BnMRD230	TATA-box	ATATAT	270	+	Brassica napus	core promoter element around -30 of transcription start
BnMRD230	TATA-box	TATATA	271	+	Arabidopsis thaliana	core promoter element around -30 of transcription start
BnMRD230	TATA-box	ATATAT	272	+	Brassica napus	core promoter element around -30 of transcription start
BnMRD230	TATA-box	TATATA	273	+	Arabidopsis thaliana	core promoter element around -30 of transcription start
BnMRD230	TATA-box	ATATAA	274	+	Brassica oleracea	core promoter element around -30 of transcription start
BnMRD230	TATA-box	TATA	275	+	Arabidopsis thaliana	core promoter element around -30 of transcription start
BnMRD230	TATA-box	TATAAAA	329	-	Pisum sativum	core promoter element around -30 of transcription start
BnMRD230	TATA-box	TATAAA	330	-	Helianthus annuus	core promoter element around -30 of transcription start
BnMRD230	TATA-box	TATAA	331	-	Arabidopsis thaliana	core promoter element around -30 of transcription start
BnMRD230	TATA-box	TATA	332	+	Arabidopsis thaliana	core promoter element around -30 of transcription start
BnMRD230	TATA-box	ATATAA	356	+	Brassica oleracea	core promoter element around -30 of transcription start
BnMRD230	TATA-box	TATA	357	+	Arabidopsis thaliana	core promoter element around -30 of transcription start
BnMRD230	TATA-box	ATATAT	361	+	Brassica napus	core promoter element around -30 of transcription start
BnMRD230	TATA-box	TATA	362	+	Arabidopsis thaliana	core promoter element around -30 of transcription start
BnMRD230	TATA-box	TATAAATA	372	-	Daucus carota	core promoter element around -30 of transcription start
BnMRD230	TATA-box	TATAAAT	373	-	Brassica juncea	core promoter element around -30 of transcription start
BnMRD230	TATA-box	TATAAA	374	-	Helianthus annuus	core promoter element around -30 of transcription start
BnMRD230	TATA-box	TATAA	375	-	Arabidopsis thaliana	core promoter element around -30 of transcription start
BnMRD230	TATA-box	TATA	376	+	Arabidopsis thaliana	core promoter element around -30 of transcription start
BnMRD230	TATA-box	TATA	390	+	Arabidopsis thaliana	core promoter element around -30 of transcription start
BnMRD230	TATA-box	ATTATA	405	+	Brassica napus	core promoter element around -30 of transcription start
BnMRD230	TATA-box	TATAA	406	-	Arabidopsis thaliana	core promoter element around -30 of transcription start
BnMRD230	TATA-box	TATA	407	+	Arabidopsis thaliana	core promoter element around -30 of transcription start
BnMRD230	TATA-box	TATACA	431	-	Helianthus annuus	core promoter element around -30 of transcription start
BnMRD230	TATA-box	TATA	433	+	Arabidopsis thaliana	core promoter element around -30 of transcription start
BnMRD230	TATA-box	ATTATA	448	+	Brassica napus	core promoter element around -30 of transcription start
BnMRD230	TATA-box	TATAA	449	-	Arabidopsis thaliana	core promoter element around -30 of transcription start
BnMRD230	TATA-box	TATA	450	+	Arabidopsis thaliana	core promoter element around -30 of transcription start
BnMRD230	TATA-box	ATATAT	461	+	Brassica napus	core promoter element around -30 of transcription start
BnMRD230	TATA-box	TATA	462	+	Arabidopsis thaliana	core promoter element around -30 of transcription start
BnMRD230	TATA-box	TACAAAA	467	-	Oryza sativa	core promoter element around -30 of transcription start
BnMRD230	TATA-box	ATATAA	488	+	Brassica oleracea	core promoter element around -30 of transcription start
BnMRD230	TATA-box	TATA	489	+	Arabidopsis thaliana	core promoter element around -30 of transcription start
BnMRD230	TATA-box	ATATAT	495	+	Brassica napus	core promoter element around -30 of transcription start
BnMRD230	TATA-box	TATATA	496	+	Arabidopsis thaliana	core promoter element around -30 of transcription start
BnMRD230	TATA-box	ATATAA	497	+	Brassica oleracea	core promoter element around -30 of transcription start
BnMRD230	TATA-box	TATA	498	+	Arabidopsis thaliana	core promoter element around -30 of transcription start
BnMRD230	TATA-box	ATTATA	632	+	Brassica napus	core promoter element around -30 of transcription start
BnMRD230	TATA-box	TATAA	633	-	Arabidopsis thaliana	core promoter element around -30 of transcription start
BnMRD230	TATA-box	TATA	634	+	Arabidopsis thaliana	core promoter element around -30 of transcription start
BnMRD230	TATA-box	TATAAAT	645	-	Brassica juncea	core promoter element around -30 of transcription start
BnMRD230	TATA-box	TATAAA	646	-	Helianthus annuus	core promoter element around -30 of transcription start
BnMRD230	TATA-box	TATAA	647	-	Arabidopsis thaliana	core promoter element around -30 of transcription start
BnMRD230	TATA-box	TATA	648	+	Arabidopsis thaliana	core promoter element around -30 of transcription start
BnMRD230	TATA-box	TATA	661	+	Arabidopsis thaliana	core promoter element around -30 of transcription start
BnMRD230	TATA-box	ATATAT	674	+	Brassica napus	core promoter element around -30 of transcription start
BnMRD230	TATA-box	TATA	675	+	Arabidopsis thaliana	core promoter element around -30 of transcription start
BnMRD230	TATA-box	ATATAA	683	+	Brassica oleracea	core promoter element around -30 of transcription start
BnMRD230	TATA-box	TATA	684	+	Arabidopsis thaliana	core promoter element around -30 of transcription start
BnMRD230	TATA-box	ATATAA	724	+	Brassica oleracea	core promoter element around -30 of transcription start
BnMRD230	TATA-box	TATA	725	+	Arabidopsis thaliana	core promoter element around -30 of transcription start
BnMRD230	TATA-box	TATTTAAA	740	-	Arabidopsis thaliana	core promoter element around -30 of transcription start
BnMRD230	TATA-box	TATACA	832	-	Helianthus annuus	core promoter element around -30 of transcription start
BnMRD230	TATA-box	TATATA	834	+	Arabidopsis thaliana	core promoter element around -30 of transcription start
BnMRD230	TATA-box	ATATAT	835	+	Brassica napus	core promoter element around -30 of transcription start
BnMRD230	TATA-box	TATA	836	+	Arabidopsis thaliana	core promoter element around -30 of transcription start
BnMRD230	TATA-box	TATTTAAA	848	+	Arabidopsis thaliana	core promoter element around -30 of transcription start
BnMRD230	TATA-box	ATATAT	873	+	Brassica napus	core promoter element around -30 of transcription start
BnMRD230	TATA-box	TATATA	874	+	Arabidopsis thaliana	core promoter element around -30 of transcription start
BnMRD230	TATA-box	ATATAT	875	+	Brassica napus	core promoter element around -30 of transcription start
BnMRD230	TATA-box	TATA	876	+	Arabidopsis thaliana	core promoter element around -30 of transcription start
BnMRD230	TATA-box	TATAAAA	890	-	Pisum sativum	core promoter element around -30 of transcription start
BnMRD230	TATA-box	TATAAA	891	-	Helianthus annuus	core promoter element around -30 of transcription start
BnMRD230	TATA-box	TATATAA	892	-	Arabidopsis thaliana	core promoter element around -30 of transcription start
BnMRD230	TATA-box	TATATA	893	+	Arabidopsis thaliana	core promoter element around -30 of transcription start
BnMRD230	TATA-box	ATATAT	894	+	Brassica napus	core promoter element around -30 of transcription start
BnMRD230	TATA-box	TATATA	895	+	Arabidopsis thaliana	core promoter element around -30 of transcription start
BnMRD230	TATA-box	ATATAT	896	+	Brassica napus	core promoter element around -30 of transcription start
BnMRD230	TATA-box	TATA	897	+	Arabidopsis thaliana	core promoter element around -30 of transcription start
BnMRD230	TATA-box	ATATAT	921	+	Brassica napus	core promoter element around -30 of transcription start
BnMRD230	TATA-box	TATATA	922	+	Arabidopsis thaliana	core promoter element around -30 of transcription start
BnMRD230	TATA-box	ATATAT	923	+	Brassica napus	core promoter element around -30 of transcription start
BnMRD230	TATA-box	TATATA	924	+	Arabidopsis thaliana	core promoter element around -30 of transcription start
BnMRD230	TATA-box	ATATAA	925	+	Brassica oleracea	core promoter element around -30 of transcription start
BnMRD230	TATA-box	TATA	926	+	Arabidopsis thaliana	core promoter element around -30 of transcription start
BnMRD230	TATA-box	TATATA	932	+	Arabidopsis thaliana	core promoter element around -30 of transcription start
BnMRD230	TATA-box	ATATAA	933	+	Brassica oleracea	core promoter element around -30 of transcription start
BnMRD230	TATA-box	TATA	934	+	Arabidopsis thaliana	core promoter element around -30 of transcription start
BnMRD230	TATA-box	TATTTAAA	1148	+	Arabidopsis thaliana	core promoter element around -30 of transcription start
BnMRD230	TATA-box	TATAA	1181	-	Arabidopsis thaliana	core promoter element around -30 of transcription start
BnMRD230	TATA-box	TATA	1182	-	Arabidopsis thaliana	core promoter element around -30 of transcription start
BnMRD230	TATA-box	ATTATA	1469	+	Brassica napus	core promoter element around -30 of transcription start
BnMRD230	TATA-box	TATAA	1470	-	Arabidopsis thaliana	core promoter element around -30 of transcription start
BnMRD230	TATA-box	TATA	1471	-	Arabidopsis thaliana	core promoter element around -30 of transcription start
BnMRD230	LTR	CCGAAA	1038	-	Hordeum vulgare	cis-acting element involved in low-temperature responsiveness
BnMRD230	GA-motif	ATAGATAA	753	+	Arabidopsis thaliana	part of a light responsive element
BnMRD230	ABRE	ACGTG	1673	+	Arabidopsis thaliana	cis-acting element involved in the abscisic acid responsiveness
BnMRD230	ATCT-motif	AATCTAATCC	979	-	Pisum sativum	part of a conserved DNA module involved in light responsiveness
BnMRD101		motif_sequence	5	-	organism	short_function
BnMRD101		motif_sequence	78	+	organism	short_function
BnMRD101		motif_sequence	111	+	organism	short_function
BnMRD101		motif_sequence	358	-	organism	short_function
BnMRD101		motif_sequence	567	-	organism	short_function
BnMRD101		motif_sequence	914	-	organism	short_function
BnMRD101		motif_sequence	1300	-	organism	short_function
BnMRD101		motif_sequence	1355	-	organism	short_function
BnMRD101		motif_sequence	1437	+	organism	short_function
BnMRD101		motif_sequence	1504	+	organism	short_function
BnMRD101		motif_sequence	1615	+	organism	short_function
BnMRD101		motif_sequence	1683	-	organism	short_function
BnMRD101		motif_sequence	1749	+	organism	short_function
BnMRD101		motif_sequence	1775	+	organism	short_function
BnMRD101		motif_sequence	1795	+	organism	short_function
BnMRD101		motif_sequence	1898	-	organism	short_function
BnMRD101	ACE	GACACGTATG	820	-	Petroselinum crispum	cis-acting element involved in light responsiveness
BnMRD101	CGTCA-motif	CGTCA	1698	-	Hordeum vulgare	cis-acting regulatory element involved in the MeJA-responsiveness
BnMRD101	Gap-box	CAAATGAA(A/G)A	1783	-	Arabidopsis thaliana	part of a light responsive element
BnMRD101	A-box	CCGTCC	1460	+	Petroselinum crispum	cis-acting regulatory element
BnMRD101	A-box	CCGTCC	1891	-	Petroselinum crispum	cis-acting regulatory element
BnMRD101	P-box	CCTTTTG	83	+	Oryza sativa	gibberellin-responsive element
BnMRD101	P-box	CCTTTTG	1713	+	Oryza sativa	gibberellin-responsive element
BnMRD101	Unnamed__1	GAATTTAATTAA	720	-	Glycine max	60K protein binding site
BnMRD101	Box 4	ATTAAT	679	+	Petroselinum crispum	part of a conserved DNA module involved in light responsiveness
BnMRD101	Box 4	ATTAAT	781	+	Petroselinum crispum	part of a conserved DNA module involved in light responsiveness
BnMRD101	Box 4	ATTAAT	1533	-	Petroselinum crispum	part of a conserved DNA module involved in light responsiveness
BnMRD101	TGACG-motif	TGACG	1698	+	Hordeum vulgare	cis-acting regulatory element involved in the MeJA-responsiveness
BnMRD101	CAAT-box	CCAAT	879	-	Arabidopsis thaliana	common cis-acting element in promoter and enhancer regions
BnMRD101	CAAT-box	CAAAT	1078	+	Pisum sativum	common cis-acting element in promoter and enhancer regions
BnMRD101	CAAT-box	CAAAT	1201	-	Pisum sativum	common cis-acting element in promoter and enhancer regions
BnMRD101	CAAT-box	CAAAT	1239	+	Pisum sativum	common cis-acting element in promoter and enhancer regions
BnMRD101	CAAT-box	CCAAT	1350	+	Arabidopsis thaliana	common cis-acting element in promoter and enhancer regions
BnMRD101	CAAT-box	CCAAT	1644	+	Arabidopsis thaliana	common cis-acting element in promoter and enhancer regions
BnMRD101	CAAT-box	CAAAT	1764	+	Pisum sativum	common cis-acting element in promoter and enhancer regions
BnMRD101	CAAT-box	CAAAT	1788	-	Pisum sativum	common cis-acting element in promoter and enhancer regions
BnMRD101	GCN4_motif	TGAGTCA	66	-	Oryza sativa	cis-regulatory element involved in endosperm expression
BnMRD101	G-Box	CACGTG	548	+	Pisum sativum	cis-acting regulatory element involved in light responsiveness
BnMRD101	G-Box	CACGTT	1581	-	Pisum sativum	cis-acting regulatory element involved in light responsiveness
BnMRD101	G-box	GCCACGTGGA	546	-	Arabidopsis thaliana	cis-acting regulatory element involved in light responsiveness
BnMRD101	G-box	CACGTG	548	+	Arabidopsis thaliana	cis-acting regulatory element involved in light responsiveness
BnMRD101	G-box	CAGACGTGGCA	1697	+	Nicotiana plumbaginifolia	cis-acting regulatory element involved in light responsiveness
BnMRD101	G-box	CACGTC	1699	-	Zea mays	cis-acting regulatory element involved in light responsiveness
BnMRD101	GT1-motif	GGTTAA	1945	-	Arabidopsis thaliana	light responsive element
BnMRD101	Box II	TGGTAATAA	365	+	Solanum tuberosum	part of a light responsive element
BnMRD101	ARE	AAACCA	1347	+	Zea mays	cis-acting regulatory element essential for the anaerobic induction
BnMRD101	ARE	AAACCA	1641	+	Zea mays	cis-acting regulatory element essential for the anaerobic induction
BnMRD101	TATA-box	TATACA	483	-	Helianthus annuus	core promoter element around -30 of transcription start
BnMRD101	TATA-box	TATA	485	+	Arabidopsis thaliana	core promoter element around -30 of transcription start
BnMRD101	TATA-box	TATA	620	+	Arabidopsis thaliana	core promoter element around -30 of transcription start
BnMRD101	TATA-box	TATA	625	+	Arabidopsis thaliana	core promoter element around -30 of transcription start
BnMRD101	TATA-box	TATAAAA	694	-	Pisum sativum	core promoter element around -30 of transcription start
BnMRD101	TATA-box	TATAAA	695	-	Helianthus annuus	core promoter element around -30 of transcription start
BnMRD101	TATA-box	TATAA	696	-	Arabidopsis thaliana	core promoter element around -30 of transcription start
BnMRD101	TATA-box	TATA	697	+	Arabidopsis thaliana	core promoter element around -30 of transcription start
BnMRD101	TATA-box	ATTATA	700	+	Brassica napus	core promoter element around -30 of transcription start
BnMRD101	TATA-box	TATAA	701	-	Arabidopsis thaliana	core promoter element around -30 of transcription start
BnMRD101	TATA-box	TATA	702	+	Arabidopsis thaliana	core promoter element around -30 of transcription start
BnMRD101	TATA-box	ATTATA	805	+	Brassica napus	core promoter element around -30 of transcription start
BnMRD101	TATA-box	TATAA	806	-	Arabidopsis thaliana	core promoter element around -30 of transcription start
BnMRD101	TATA-box	TATA	807	+	Arabidopsis thaliana	core promoter element around -30 of transcription start
BnMRD101	TATA-box	ATATAT	833	+	Brassica napus	core promoter element around -30 of transcription start
BnMRD101	TATA-box	TATA	834	+	Arabidopsis thaliana	core promoter element around -30 of transcription start
BnMRD101	TATA-box	ATATAT	845	+	Brassica napus	core promoter element around -30 of transcription start
BnMRD101	TATA-box	TATATA	846	+	Arabidopsis thaliana	core promoter element around -30 of transcription start
BnMRD101	TATA-box	ATATAT	847	+	Brassica napus	core promoter element around -30 of transcription start
BnMRD101	TATA-box	TATA	848	+	Arabidopsis thaliana	core promoter element around -30 of transcription start
BnMRD101	TATA-box	TATACA	857	-	Helianthus annuus	core promoter element around -30 of transcription start
BnMRD101	TATA-box	TATATA	859	+	Arabidopsis thaliana	core promoter element around -30 of transcription start
BnMRD101	TATA-box	ATATAT	860	+	Brassica napus	core promoter element around -30 of transcription start
BnMRD101	TATA-box	TATA	861	+	Arabidopsis thaliana	core promoter element around -30 of transcription start
BnMRD101	TATA-box	ccTATAAAaa	902	-	Arabidopsis thaliana	core promoter element around -30 of transcription start
BnMRD101	TATA-box	TATA	906	+	Arabidopsis thaliana	core promoter element around -30 of transcription start
BnMRD101	TATA-box	ATATAA	1005	+	Brassica oleracea	core promoter element around -30 of transcription start
BnMRD101	TATA-box	TATA	1006	-	Arabidopsis thaliana	core promoter element around -30 of transcription start
BnMRD101	TATA-box	TATATAA	1117	-	Arabidopsis thaliana	core promoter element around -30 of transcription start
BnMRD101	TATA-box	TATATA	1118	-	Arabidopsis thaliana	core promoter element around -30 of transcription start
BnMRD101	TATA-box	TATA	1120	-	Arabidopsis thaliana	core promoter element around -30 of transcription start
BnMRD101	TATA-box	TATAAAA	1130	-	Pisum sativum	core promoter element around -30 of transcription start
BnMRD101	TATA-box	TATAAA	1131	-	Helianthus annuus	core promoter element around -30 of transcription start
BnMRD101	TATA-box	TATAA	1132	-	Arabidopsis thaliana	core promoter element around -30 of transcription start
BnMRD101	TATA-box	TATA	1133	-	Arabidopsis thaliana	core promoter element around -30 of transcription start
BnMRD101	TATA-box	ccTATAAAaa	1164	+	Arabidopsis thaliana	core promoter element around -30 of transcription start
BnMRD101	TATA-box	TATAA	1165	-	Arabidopsis thaliana	core promoter element around -30 of transcription start
BnMRD101	TATA-box	TATA	1166	-	Arabidopsis thaliana	core promoter element around -30 of transcription start
BnMRD101	TATA-box	taTATAAAtc	1200	-	Arabidopsis thaliana	core promoter element around -30 of transcription start
BnMRD101	TATA-box	taTATAAAtc	1204	+	Arabidopsis thaliana	core promoter element around -30 of transcription start
BnMRD101	TATA-box	TATA	1206	-	Arabidopsis thaliana	core promoter element around -30 of transcription start
BnMRD101	TATA-box	TACAAAA	1519	+	Oryza sativa	core promoter element around -30 of transcription start
BnMRD101	TATA-box	TATAAGAA	1843	-	Zea mays	core promoter element around -30 of transcription start
BnMRD101	TATA-box	TATAA	1846	-	Arabidopsis thaliana	core promoter element around -30 of transcription start
BnMRD101	TATA-box	TATA	1847	-	Arabidopsis thaliana	core promoter element around -30 of transcription start
BnMRD101	TCA-element	CCATCTTTTT	1474	+	Nicotiana tabacum	cis-acting element involved in salicylic acid responsiveness
BnMRD101	TCT-motif	TCTTAC	583	-	Arabidopsis thaliana	part of a light responsive element
BnMRD101	TCT-motif	TCTTAC	732	+	Arabidopsis thaliana	part of a light responsive element
BnMRD101	TCT-motif	TCTTAC	1212	+	Arabidopsis thaliana	part of a light responsive element
BnMRD101	ABRE	GACACGTGGC	546	-	Triticum aestivum	cis-acting element involved in the abscisic acid responsiveness
BnMRD101	ABRE	CACGTG	548	+	Arabidopsis thaliana	cis-acting element involved in the abscisic acid responsiveness
BnMRD101	ABRE	ACGTG	549	+	Arabidopsis thaliana	cis-acting element involved in the abscisic acid responsiveness
BnMRD101	ABRE	ACGTG	1582	+	Arabidopsis thaliana	cis-acting element involved in the abscisic acid responsiveness
BnMRD101	ABRE	ACGTG	1700	+	Arabidopsis thaliana	cis-acting element involved in the abscisic acid responsiveness
BnMRD130		motif_sequence	115	-	organism	short_function
BnMRD130		motif_sequence	325	-	organism	short_function
BnMRD130		motif_sequence	522	-	organism	short_function
BnMRD130		motif_sequence	537	+	organism	short_function
BnMRD130		motif_sequence	559	+	organism	short_function
BnMRD130		motif_sequence	838	-	organism	short_function
BnMRD130		motif_sequence	879	+	organism	short_function
BnMRD130		motif_sequence	1002	-	organism	short_function
BnMRD130		motif_sequence	1108	+	organism	short_function
BnMRD130		motif_sequence	1397	-	organism	short_function
BnMRD130		motif_sequence	1423	+	organism	short_function
BnMRD130		motif_sequence	1484	-	organism	short_function
BnMRD130		motif_sequence	1512	-	organism	short_function
BnMRD130		motif_sequence	1651	-	organism	short_function
BnMRD130		motif_sequence	1714	+	organism	short_function
BnMRD130		motif_sequence	1782	-	organism	short_function
BnMRD130		motif_sequence	1855	-	organism	short_function
BnMRD130		motif_sequence	1955	+	organism	short_function
BnMRD130	CGTCA-motif	CGTCA	58	+	Hordeum vulgare	cis-acting regulatory element involved in the MeJA-responsiveness
BnMRD130	CGTCA-motif	CGTCA	1666	-	Hordeum vulgare	cis-acting regulatory element involved in the MeJA-responsiveness
BnMRD130	Gap-box	CAAATGAA(A/G)A	1747	-	Arabidopsis thaliana	part of a light responsive element
BnMRD130	CAT-box	GCCACT	1430	-	Arabidopsis thaliana	cis-acting regulatory element related to meristem expression
BnMRD130	A-box	CCGTCC	1008	+	Petroselinum crispum	cis-acting regulatory element
BnMRD130	A-box	CCGTCC	1446	+	Petroselinum crispum	cis-acting regulatory element
BnMRD130	3-AF1 binding site	TAAGAGAGGAA	242	+	Solanum tuberosum	light responsive element
BnMRD130	Box 4	ATTAAT	623	+	Petroselinum crispum	part of a conserved DNA module involved in light responsiveness
BnMRD130	Box 4	ATTAAT	1026	-	Petroselinum crispum	part of a conserved DNA module involved in light responsiveness
BnMRD130	Box 4	ATTAAT	1033	-	Petroselinum crispum	part of a conserved DNA module involved in light responsiveness
BnMRD130	Box 4	ATTAAT	1157	-	Petroselinum crispum	part of a conserved DNA module involved in light responsiveness
BnMRD130	TGACG-motif	TGACG	58	-	Hordeum vulgare	cis-acting regulatory element involved in the MeJA-responsiveness
BnMRD130	TGACG-motif	TGACG	1666	+	Hordeum vulgare	cis-acting regulatory element involved in the MeJA-responsiveness
BnMRD130	TC-rich repeats	GTTTTCTTAC	612	+	Nicotiana tabacum	cis-acting element involved in defense and stress responsiveness
BnMRD130	CAAT-box	CAACCAACTCC	371	+	Arabidopsis thaliana	common cis-acting element in promoter and enhancer regions
BnMRD130	CAAT-box	CCAAT	374	+	Arabidopsis thaliana	common cis-acting element in promoter and enhancer regions
BnMRD130	CAAT-box	CAAAT	897	+	Pisum sativum	common cis-acting element in promoter and enhancer regions
BnMRD130	CAAT-box	TGCCAAC	964	-	Petunia hybrida	common cis-acting element in promoter and enhancer regions
BnMRD130	CAAT-box	CCAAT	1133	+	Arabidopsis thaliana	common cis-acting element in promoter and enhancer regions
BnMRD130	CAAT-box	CCAAT	1623	+	Arabidopsis thaliana	common cis-acting element in promoter and enhancer regions
BnMRD130	CAAT-box	CAAAT	1752	-	Pisum sativum	common cis-acting element in promoter and enhancer regions
BnMRD130	CAAT-box	CAAAT	1878	-	Pisum sativum	common cis-acting element in promoter and enhancer regions
BnMRD130	G-Box	CACGTG	1553	-	Pisum sativum	cis-acting regulatory element involved in light responsiveness
BnMRD130	G-box	ACACGTGT	1552	-	Brassica napus	cis-acting regulatory element involved in light responsiveness
BnMRD130	G-box	CACGTG	1553	-	Arabidopsis thaliana	cis-acting regulatory element involved in light responsiveness
BnMRD130	G-box	CAGACGTGGCA	1665	+	Nicotiana plumbaginifolia	cis-acting regulatory element involved in light responsiveness
BnMRD130	G-box	CACGTC	1667	-	Zea mays	cis-acting regulatory element involved in light responsiveness
BnMRD130	ARE	AAACCA	925	-	Zea mays	cis-acting regulatory element essential for the anaerobic induction
BnMRD130	ARE	AAACCA	1620	+	Zea mays	cis-acting regulatory element essential for the anaerobic induction
BnMRD130	TATA-box	TACAAAA	562	+	Oryza sativa	core promoter element around -30 of transcription start
BnMRD130	TATA-box	TATA	581	+	Arabidopsis thaliana	core promoter element around -30 of transcription start
BnMRD130	TATA-box	ATATAT	643	+	Brassica napus	core promoter element around -30 of transcription start
BnMRD130	TATA-box	TATA	644	+	Arabidopsis thaliana	core promoter element around -30 of transcription start
BnMRD130	TATA-box	ATTATA	747	+	Brassica napus	core promoter element around -30 of transcription start
BnMRD130	TATA-box	TATAA	748	-	Arabidopsis thaliana	core promoter element around -30 of transcription start
BnMRD130	TATA-box	TATA	749	+	Arabidopsis thaliana	core promoter element around -30 of transcription start
BnMRD130	TATA-box	TATAAAA	756	-	Pisum sativum	core promoter element around -30 of transcription start
BnMRD130	TATA-box	TATAAA	757	-	Helianthus annuus	core promoter element around -30 of transcription start
BnMRD130	TATA-box	TATAA	758	-	Arabidopsis thaliana	core promoter element around -30 of transcription start
BnMRD130	TATA-box	TATA	759	+	Arabidopsis thaliana	core promoter element around -30 of transcription start
BnMRD130	TATA-box	ATATAT	764	+	Brassica napus	core promoter element around -30 of transcription start
BnMRD130	TATA-box	TATATA	765	+	Arabidopsis thaliana	core promoter element around -30 of transcription start
BnMRD130	TATA-box	ATATAT	766	+	Brassica napus	core promoter element around -30 of transcription start
BnMRD130	TATA-box	TATATA	767	+	Arabidopsis thaliana	core promoter element around -30 of transcription start
BnMRD130	TATA-box	ATATAT	768	+	Brassica napus	core promoter element around -30 of transcription start
BnMRD130	TATA-box	TATA	769	+	Arabidopsis thaliana	core promoter element around -30 of transcription start
BnMRD130	TATA-box	TATA	784	+	Arabidopsis thaliana	core promoter element around -30 of transcription start
BnMRD130	TATA-box	ccTATAAAaa	826	-	Arabidopsis thaliana	core promoter element around -30 of transcription start
BnMRD130	TATA-box	TATAAA	942	-	Helianthus annuus	core promoter element around -30 of transcription start
BnMRD130	TATA-box	TATAA	943	-	Arabidopsis thaliana	core promoter element around -30 of transcription start
BnMRD130	TATA-box	TATA	944	+	Arabidopsis thaliana	core promoter element around -30 of transcription start
BnMRD130	TATA-box	TACAAAA	1055	+	Oryza sativa	core promoter element around -30 of transcription start
BnMRD130	TATA-box	TATAA	1063	-	Arabidopsis thaliana	core promoter element around -30 of transcription start
BnMRD130	TATA-box	TATA	1064	-	Arabidopsis thaliana	core promoter element around -30 of transcription start
BnMRD130	TATA-box	ATTATA	1098	+	Brassica napus	core promoter element around -30 of transcription start
BnMRD130	TATA-box	TATAA	1099	-	Arabidopsis thaliana	core promoter element around -30 of transcription start
BnMRD130	TATA-box	TATA	1100	-	Arabidopsis thaliana	core promoter element around -30 of transcription start
BnMRD130	TATA-box	ATATAA	1120	+	Brassica oleracea	core promoter element around -30 of transcription start
BnMRD130	TATA-box	TATA	1121	-	Arabidopsis thaliana	core promoter element around -30 of transcription start
BnMRD130	TATA-box	ATATAT	1136	-	Brassica napus	core promoter element around -30 of transcription start
BnMRD130	TATA-box	TATATA	1137	-	Arabidopsis thaliana	core promoter element around -30 of transcription start
BnMRD130	TATA-box	ATATAT	1138	-	Brassica napus	core promoter element around -30 of transcription start
BnMRD130	TATA-box	TATA	1139	-	Arabidopsis thaliana	core promoter element around -30 of transcription start
BnMRD130	TATA-box	ATATAT	1149	-	Brassica napus	core promoter element around -30 of transcription start
BnMRD130	TATA-box	TATATA	1150	-	Arabidopsis thaliana	core promoter element around -30 of transcription start
BnMRD130	TATA-box	ATATAA	1151	+	Brassica oleracea	core promoter element around -30 of transcription start
BnMRD130	TATA-box	TATA	1152	-	Arabidopsis thaliana	core promoter element around -30 of transcription start
BnMRD130	TATA-box	TATACA	1167	-	Helianthus annuus	core promoter element around -30 of transcription start
BnMRD130	TATA-box	TATA	1169	-	Arabidopsis thaliana	core promoter element around -30 of transcription start
BnMRD130	TATA-box	TATA	1209	-	Arabidopsis thaliana	core promoter element around -30 of transcription start
BnMRD130	TATA-box	ATATAA	1228	+	Brassica oleracea	core promoter element around -30 of transcription start
BnMRD130	TATA-box	TATA	1229	-	Arabidopsis thaliana	core promoter element around -30 of transcription start
BnMRD130	TATA-box	ATTATA	1256	+	Brassica napus	core promoter element around -30 of transcription start
BnMRD130	TATA-box	TATAA	1257	-	Arabidopsis thaliana	core promoter element around -30 of transcription start
BnMRD130	TATA-box	TATA	1258	-	Arabidopsis thaliana	core promoter element around -30 of transcription start
BnMRD130	TATA-box	ATATAA	1285	+	Brassica oleracea	core promoter element around -30 of transcription start
BnMRD130	TATA-box	TATA	1286	-	Arabidopsis thaliana	core promoter element around -30 of transcription start
BnMRD130	TATA-box	ATATAT	1467	-	Brassica napus	core promoter element around -30 of transcription start
BnMRD130	TATA-box	TATA	1468	-	Arabidopsis thaliana	core promoter element around -30 of transcription start
BnMRD130	TATA-box	TATA	1501	-	Arabidopsis thaliana	core promoter element around -30 of transcription start
BnMRD130	LTR	CCGAAA	157	+	Hordeum vulgare	cis-acting element involved in low-temperature responsiveness
BnMRD130	LTR	CCGAAA	603	+	Hordeum vulgare	cis-acting element involved in low-temperature responsiveness
BnMRD130	LTR	CCGAAA	868	-	Hordeum vulgare	cis-acting element involved in low-temperature responsiveness
BnMRD130	LTR	CCGAAA	1641	+	Hordeum vulgare	cis-acting element involved in low-temperature responsiveness
BnMRD130	LTR	CCGAAA	1731	+	Hordeum vulgare	cis-acting element involved in low-temperature responsiveness
BnMRD130	GC-motif	CCCCCG	1728	+	Zea mays	enhancer-like element involved in anoxic specific inducibility
BnMRD130	TCT-motif	TCTTAC	616	+	Arabidopsis thaliana	part of a light responsive element
BnMRD130	TCT-motif	TCTTAC	673	+	Arabidopsis thaliana	part of a light responsive element
BnMRD130	TCT-motif	TCTTAC	1688	+	Arabidopsis thaliana	part of a light responsive element
BnMRD130	TGA-element	AACGAC	803	+	Brassica oleracea	auxin-responsive element
BnMRD130	TGA-element	AACGAC	892	+	Brassica oleracea	auxin-responsive element
BnMRD130	TGA-element	AACGAC	1532	+	Brassica oleracea	auxin-responsive element
BnMRD130	TGA-element	AACGAC	1548	+	Brassica oleracea	auxin-responsive element
BnMRD130	TGA-element	AACGAC	1801	-	Brassica oleracea	auxin-responsive element
BnMRD130	ABRE	GACACGTGGC	1551	-	Triticum aestivum	cis-acting element involved in the abscisic acid responsiveness
BnMRD130	ABRE	CACGTG	1553	-	Arabidopsis thaliana	cis-acting element involved in the abscisic acid responsiveness
BnMRD130	ABRE	ACGTG	1554	+	Arabidopsis thaliana	cis-acting element involved in the abscisic acid responsiveness
BnMRD130	ABRE	ACGTG	1668	+	Arabidopsis thaliana	cis-acting element involved in the abscisic acid responsiveness
BnMRD7		motif_sequence	25	+	organism	short_function
BnMRD7		motif_sequence	236	+	organism	short_function
BnMRD7		motif_sequence	373	-	organism	short_function
BnMRD7		motif_sequence	598	-	organism	short_function
BnMRD7		motif_sequence	613	+	organism	short_function
BnMRD7		motif_sequence	635	+	organism	short_function
BnMRD7		motif_sequence	903	-	organism	short_function
BnMRD7		motif_sequence	1118	+	organism	short_function
BnMRD7		motif_sequence	1130	+	organism	short_function
BnMRD7		motif_sequence	1162	+	organism	short_function
BnMRD7		motif_sequence	1175	+	organism	short_function
BnMRD7		motif_sequence	1186	+	organism	short_function
BnMRD7		motif_sequence	1392	-	organism	short_function
BnMRD7		motif_sequence	1419	+	organism	short_function
BnMRD7		motif_sequence	1477	-	organism	short_function
BnMRD7		motif_sequence	1514	-	organism	short_function
BnMRD7		motif_sequence	1645	-	organism	short_function
BnMRD7		motif_sequence	1707	+	organism	short_function
BnMRD7		motif_sequence	1849	-	organism	short_function
BnMRD7	CGTCA-motif	CGTCA	1660	-	Hordeum vulgare	cis-acting regulatory element involved in the MeJA-responsiveness
BnMRD7	CAT-box	GCCACT	1426	-	Arabidopsis thaliana	cis-acting regulatory element related to meristem expression
BnMRD7	A-box	CCGTCC	1075	+	Petroselinum crispum	cis-acting regulatory element
BnMRD7	A-box	CCGTCC	1084	+	Petroselinum crispum	cis-acting regulatory element
BnMRD7	A-box	CCGTCC	1442	+	Petroselinum crispum	cis-acting regulatory element
BnMRD7	AE-box	AGAAACAA	1768	+	Arabidopsis thaliana	part of a module for light response
BnMRD7	Box 4	ATTAAT	699	+	Petroselinum crispum	part of a conserved DNA module involved in light responsiveness
BnMRD7	Box 4	ATTAAT	733	+	Petroselinum crispum	part of a conserved DNA module involved in light responsiveness
BnMRD7	Box 4	ATTAAT	1102	-	Petroselinum crispum	part of a conserved DNA module involved in light responsiveness
BnMRD7	Box 4	ATTAAT	1109	-	Petroselinum crispum	part of a conserved DNA module involved in light responsiveness
BnMRD7	TGACG-motif	TGACG	1660	+	Hordeum vulgare	cis-acting regulatory element involved in the MeJA-responsiveness
BnMRD7	TC-rich repeats	GTTTTCTTAC	688	+	Nicotiana tabacum	cis-acting element involved in defense and stress responsiveness
BnMRD7	Box III	atCATTTTCACt	17	+	Pisum sativum	protein binding site
BnMRD7	CAAT-box	CAAAT	95	+	Pisum sativum	common cis-acting element in promoter and enhancer regions
BnMRD7	CAAT-box	CAAAT	98	-	Pisum sativum	common cis-acting element in promoter and enhancer regions
BnMRD7	CAAT-box	CAAAT	172	+	Pisum sativum	common cis-acting element in promoter and enhancer regions
BnMRD7	CAAT-box	CAAAT	411	+	Pisum sativum	common cis-acting element in promoter and enhancer regions
BnMRD7	CAAT-box	CAAAT	943	-	Pisum sativum	common cis-acting element in promoter and enhancer regions
BnMRD7	CAAT-box	CAAAT	963	+	Pisum sativum	common cis-acting element in promoter and enhancer regions
BnMRD7	CAAT-box	TGCCAAC	1023	-	Petunia hybrida	common cis-acting element in promoter and enhancer regions
BnMRD7	CAAT-box	CAAAT	1526	-	Pisum sativum	common cis-acting element in promoter and enhancer regions
BnMRD7	CAAT-box	CCAAT	1617	+	Arabidopsis thaliana	common cis-acting element in promoter and enhancer regions
BnMRD7	CAAT-box	CAAAT	1874	-	Pisum sativum	common cis-acting element in promoter and enhancer regions
BnMRD7	G-Box	CACGTT	220	-	Pisum sativum	cis-acting regulatory element involved in light responsiveness
BnMRD7	G-Box	CACGTG	1556	-	Pisum sativum	cis-acting regulatory element involved in light responsiveness
BnMRD7	G-box	ACACGTG(G/t)CACC	1551	-	Lycopersicon esculentum	cis-acting regulatory element involved in light responsiveness
BnMRD7	G-box	ACACGTGT	1555	-	Brassica napus	cis-acting regulatory element involved in light responsiveness
BnMRD7	G-box	CACGTG	1556	-	Arabidopsis thaliana	cis-acting regulatory element involved in light responsiveness
BnMRD7	G-box	CAGACGTGGCA	1659	+	Nicotiana plumbaginifolia	cis-acting regulatory element involved in light responsiveness
BnMRD7	G-box	CACGTC	1661	-	Zea mays	cis-acting regulatory element involved in light responsiveness
BnMRD7	ARE	AAACCA	245	+	Zea mays	cis-acting regulatory element essential for the anaerobic induction
BnMRD7	ARE	AAACCA	364	-	Zea mays	cis-acting regulatory element essential for the anaerobic induction
BnMRD7	ARE	AAACCA	988	-	Zea mays	cis-acting regulatory element essential for the anaerobic induction
BnMRD7	ARE	AAACCA	1614	+	Zea mays	cis-acting regulatory element essential for the anaerobic induction
BnMRD7	TATA-box	ATTATA	354	+	Brassica napus	core promoter element around -30 of transcription start
BnMRD7	TATA-box	TATAA	355	-	Arabidopsis thaliana	core promoter element around -30 of transcription start
BnMRD7	TATA-box	TATA	356	+	Arabidopsis thaliana	core promoter element around -30 of transcription start
BnMRD7	TATA-box	TATA	500	+	Arabidopsis thaliana	core promoter element around -30 of transcription start
BnMRD7	TATA-box	TACAAAA	638	+	Oryza sativa	core promoter element around -30 of transcription start
BnMRD7	TATA-box	TATAAA	662	-	Helianthus annuus	core promoter element around -30 of transcription start
BnMRD7	TATA-box	TATAA	663	-	Arabidopsis thaliana	core promoter element around -30 of transcription start
BnMRD7	TATA-box	TATA	664	+	Arabidopsis thaliana	core promoter element around -30 of transcription start
BnMRD7	TATA-box	ATATAT	719	+	Brassica napus	core promoter element around -30 of transcription start
BnMRD7	TATA-box	TATA	720	+	Arabidopsis thaliana	core promoter element around -30 of transcription start
BnMRD7	TATA-box	ATTATA	817	+	Brassica napus	core promoter element around -30 of transcription start
BnMRD7	TATA-box	TATAA	818	-	Arabidopsis thaliana	core promoter element around -30 of transcription start
BnMRD7	TATA-box	TATA	819	+	Arabidopsis thaliana	core promoter element around -30 of transcription start
BnMRD7	TATA-box	ATATAT	823	+	Brassica napus	core promoter element around -30 of transcription start
BnMRD7	TATA-box	TATA	824	+	Arabidopsis thaliana	core promoter element around -30 of transcription start
BnMRD7	TATA-box	ATTATA	827	+	Brassica napus	core promoter element around -30 of transcription start
BnMRD7	TATA-box	TATAA	828	-	Arabidopsis thaliana	core promoter element around -30 of transcription start
BnMRD7	TATA-box	TATA	829	+	Arabidopsis thaliana	core promoter element around -30 of transcription start
BnMRD7	TATA-box	ATATAT	834	+	Brassica napus	core promoter element around -30 of transcription start
BnMRD7	TATA-box	TATATA	835	+	Arabidopsis thaliana	core promoter element around -30 of transcription start
BnMRD7	TATA-box	ATATAT	836	+	Brassica napus	core promoter element around -30 of transcription start
BnMRD7	TATA-box	TATATA	837	+	Arabidopsis thaliana	core promoter element around -30 of transcription start
BnMRD7	TATA-box	TATA	839	+	Arabidopsis thaliana	core promoter element around -30 of transcription start
BnMRD7	TATA-box	TATA	854	+	Arabidopsis thaliana	core promoter element around -30 of transcription start
BnMRD7	TATA-box	ccTATAAAaa	891	-	Arabidopsis thaliana	core promoter element around -30 of transcription start
BnMRD7	TATA-box	TATTTAAA	1064	+	Arabidopsis thaliana	core promoter element around -30 of transcription start
BnMRD7	TATA-box	ATATAA	1142	+	Brassica oleracea	core promoter element around -30 of transcription start
BnMRD7	TATA-box	TATA	1143	-	Arabidopsis thaliana	core promoter element around -30 of transcription start
BnMRD7	TATA-box	ATATAT	1171	-	Brassica napus	core promoter element around -30 of transcription start
BnMRD7	TATA-box	TATA	1172	-	Arabidopsis thaliana	core promoter element around -30 of transcription start
BnMRD7	TATA-box	TATA	1207	-	Arabidopsis thaliana	core promoter element around -30 of transcription start
BnMRD7	TATA-box	ATATAA	1226	+	Brassica oleracea	core promoter element around -30 of transcription start
BnMRD7	TATA-box	TATA	1227	-	Arabidopsis thaliana	core promoter element around -30 of transcription start
BnMRD7	TATA-box	ATTATA	1254	+	Brassica napus	core promoter element around -30 of transcription start
BnMRD7	TATA-box	TATAA	1255	-	Arabidopsis thaliana	core promoter element around -30 of transcription start
BnMRD7	TATA-box	TATA	1256	-	Arabidopsis thaliana	core promoter element around -30 of transcription start
BnMRD7	TATA-box	ATATAA	1283	+	Brassica oleracea	core promoter element around -30 of transcription start
BnMRD7	TATA-box	TATA	1284	-	Arabidopsis thaliana	core promoter element around -30 of transcription start
BnMRD7	TATA-box	TATACA	1342	-	Helianthus annuus	core promoter element around -30 of transcription start
BnMRD7	TATA-box	TATA	1344	-	Arabidopsis thaliana	core promoter element around -30 of transcription start
BnMRD7	TATA-box	ATATAT	1460	-	Brassica napus	core promoter element around -30 of transcription start
BnMRD7	TATA-box	TATA	1461	-	Arabidopsis thaliana	core promoter element around -30 of transcription start
BnMRD7	TATA-box	TATA	1503	-	Arabidopsis thaliana	core promoter element around -30 of transcription start
BnMRD7	LTR	CCGAAA	679	+	Hordeum vulgare	cis-acting element involved in low-temperature responsiveness
BnMRD7	LTR	CCGAAA	934	-	Hordeum vulgare	cis-acting element involved in low-temperature responsiveness
BnMRD7	LTR	CCGAAA	1635	+	Hordeum vulgare	cis-acting element involved in low-temperature responsiveness
BnMRD7	TCT-motif	TCTTAC	692	+	Arabidopsis thaliana	part of a light responsive element
BnMRD7	TCT-motif	TCTTAC	744	+	Arabidopsis thaliana	part of a light responsive element
BnMRD7	TCT-motif	TCTTAC	1681	+	Arabidopsis thaliana	part of a light responsive element
BnMRD7	TGA-element	AACGAC	873	+	Brassica oleracea	auxin-responsive element
BnMRD7	TGA-element	AACGAC	958	+	Brassica oleracea	auxin-responsive element
BnMRD7	TGA-element	AACGAC	1535	+	Brassica oleracea	auxin-responsive element
BnMRD7	TGA-element	AACGAC	1795	-	Brassica oleracea	auxin-responsive element
BnMRD7	ABRE	GCAACGTGTC	218	+	Hordeum vulgare	cis-acting element involved in the abscisic acid responsiveness
BnMRD7	ABRE	ACGTG	221	+	Arabidopsis thaliana	cis-acting element involved in the abscisic acid responsiveness
BnMRD7	ABRE	GACACGTGGC	1554	-	Triticum aestivum	cis-acting element involved in the abscisic acid responsiveness
BnMRD7	ABRE	CACGTG	1556	-	Arabidopsis thaliana	cis-acting element involved in the abscisic acid responsiveness
BnMRD7	ABRE	ACGTG	1557	+	Arabidopsis thaliana	cis-acting element involved in the abscisic acid responsiveness
BnMRD7	ABRE	ACGTG	1662	+	Arabidopsis thaliana	cis-acting element involved in the abscisic acid responsiveness
BnMRD15		motif_sequence	225	-	organism	short_function
BnMRD15		motif_sequence	499	-	organism	short_function
BnMRD15		motif_sequence	561	-	organism	short_function
BnMRD15		motif_sequence	744	+	organism	short_function
BnMRD15		motif_sequence	783	+	organism	short_function
BnMRD15		motif_sequence	1222	-	organism	short_function
BnMRD15		motif_sequence	1293	+	organism	short_function
BnMRD15		motif_sequence	1321	-	organism	short_function
BnMRD15		motif_sequence	1424	+	organism	short_function
BnMRD15		motif_sequence	1487	-	organism	short_function
BnMRD15		motif_sequence	1601	-	organism	short_function
BnMRD15		motif_sequence	1653	+	organism	short_function
BnMRD15		motif_sequence	1860	+	organism	short_function
BnMRD15		motif_sequence	1884	+	organism	short_function
BnMRD15	CGTCA-motif	CGTCA	1848	-	Hordeum vulgare	cis-acting regulatory element involved in the MeJA-responsiveness
BnMRD15	Gap-box	CAAATGAA(A/G)A	1915	-	Arabidopsis thaliana	part of a light responsive element
BnMRD15	GARE-motif	TCTGTTG	621	-	Brassica oleracea	gibberellin-responsive element
BnMRD15	I-box	ccttatcct	1669	+	Arabidopsis thaliana	part of a light responsive element
BnMRD15	Box 4	ATTAAT	1578	-	Petroselinum crispum	part of a conserved DNA module involved in light responsiveness
BnMRD15	TGACG-motif	TGACG	1848	+	Hordeum vulgare	cis-acting regulatory element involved in the MeJA-responsiveness
BnMRD15	CCAAT-box	CAACGG	231	+	Hordeum vulgare	MYBHv1 binding site
BnMRD15	TATC-box	TATCCCA	472	-	Oryza sativa	cis-acting element involved in gibberellin-responsiveness
BnMRD15	AT-rich sequence	TAAAATACT	833	+	Pisum sativum	element for maximal elicitor-mediated activation (2copies)
BnMRD15	TC-rich repeats	GTTTTCTTAC	1953	+	Nicotiana tabacum	cis-acting element involved in defense and stress responsiveness
BnMRD15	CAAT-box	CAAAT	414	+	Pisum sativum	common cis-acting element in promoter and enhancer regions
BnMRD15	CAAT-box	CCAAT	653	+	Arabidopsis thaliana	common cis-acting element in promoter and enhancer regions
BnMRD15	CAAT-box	CAAAT	971	-	Pisum sativum	common cis-acting element in promoter and enhancer regions
BnMRD15	CAAT-box	CAAAT	1030	+	Pisum sativum	common cis-acting element in promoter and enhancer regions
BnMRD15	CAAT-box	CAAAT	1124	+	Pisum sativum	common cis-acting element in promoter and enhancer regions
BnMRD15	CAAT-box	CAAAT	1204	+	Pisum sativum	common cis-acting element in promoter and enhancer regions
BnMRD15	CAAT-box	CAAAT	1309	+	Pisum sativum	common cis-acting element in promoter and enhancer regions
BnMRD15	CAAT-box	CCAAT	1376	+	Arabidopsis thaliana	common cis-acting element in promoter and enhancer regions
BnMRD15	CAAT-box	CAAAT	1454	+	Pisum sativum	common cis-acting element in promoter and enhancer regions
BnMRD15	CAAT-box	CAAAT	1522	-	Pisum sativum	common cis-acting element in promoter and enhancer regions
BnMRD15	CAAT-box	CCAAT	1736	-	Arabidopsis thaliana	common cis-acting element in promoter and enhancer regions
BnMRD15	CAAT-box	CCAAT	1799	-	Arabidopsis thaliana	common cis-acting element in promoter and enhancer regions
BnMRD15	CAAT-box	CAAAT	1920	-	Pisum sativum	common cis-acting element in promoter and enhancer regions
BnMRD15	G-Box	CACGTGAAA	1299	-	Pisum sativum	cis-acting regulatory element involved in light responsiveness
BnMRD15	G-Box	CACGTG	1302	-	Pisum sativum	cis-acting regulatory element involved in light responsiveness
BnMRD15	G-Box	CACGTG	1727	-	Pisum sativum	cis-acting regulatory element involved in light responsiveness
BnMRD15	G-Box	CACGTT	1753	-	Pisum sativum	cis-acting regulatory element involved in light responsiveness
BnMRD15	GATA-motif	AAGGATAAGG	141	+	Solanum tuberosum	part of a light responsive element
BnMRD15	GATA-motif	AAGGATAAGG	1669	-	Solanum tuberosum	part of a light responsive element
BnMRD15	G-box	CACGTG	1302	-	Arabidopsis thaliana	cis-acting regulatory element involved in light responsiveness
BnMRD15	G-box	CACGTG	1727	-	Arabidopsis thaliana	cis-acting regulatory element involved in light responsiveness
BnMRD15	G-box	CAGACGTGGCA	1847	+	Nicotiana plumbaginifolia	cis-acting regulatory element involved in light responsiveness
BnMRD15	G-box	CACGTC	1849	-	Zea mays	cis-acting regulatory element involved in light responsiveness
BnMRD15	ARE	AAACCA	51	-	Zea mays	cis-acting regulatory element essential for the anaerobic induction
BnMRD15	TATA-box	TATA	11	+	Arabidopsis thaliana	core promoter element around -30 of transcription start
BnMRD15	TATA-box	TATAAA	156	-	Helianthus annuus	core promoter element around -30 of transcription start
BnMRD15	TATA-box	TATAA	157	-	Arabidopsis thaliana	core promoter element around -30 of transcription start
BnMRD15	TATA-box	TATA	158	+	Arabidopsis thaliana	core promoter element around -30 of transcription start
BnMRD15	TATA-box	TATA	187	+	Arabidopsis thaliana	core promoter element around -30 of transcription start
BnMRD15	TATA-box	TATAA	568	-	Arabidopsis thaliana	core promoter element around -30 of transcription start
BnMRD15	TATA-box	TATA	569	+	Arabidopsis thaliana	core promoter element around -30 of transcription start
BnMRD15	TATA-box	ATTATA	632	+	Brassica napus	core promoter element around -30 of transcription start
BnMRD15	TATA-box	TATAA	633	-	Arabidopsis thaliana	core promoter element around -30 of transcription start
BnMRD15	TATA-box	TATA	634	+	Arabidopsis thaliana	core promoter element around -30 of transcription start
BnMRD15	TATA-box	TATA	639	+	Arabidopsis thaliana	core promoter element around -30 of transcription start
BnMRD15	TATA-box	ATTATA	702	+	Brassica napus	core promoter element around -30 of transcription start
BnMRD15	TATA-box	TATAA	703	-	Arabidopsis thaliana	core promoter element around -30 of transcription start
BnMRD15	TATA-box	TATA	704	+	Arabidopsis thaliana	core promoter element around -30 of transcription start
BnMRD15	TATA-box	tcTATAAATAgg	858	+	Nicotiana tabacum	core promoter element around -30 of transcription start
BnMRD15	TATA-box	TATA	860	+	Arabidopsis thaliana	core promoter element around -30 of transcription start
BnMRD15	TATA-box	taTATAAAtc	1405	-	Arabidopsis thaliana	core promoter element around -30 of transcription start
BnMRD15	TATA-box	TATA	1441	-	Arabidopsis thaliana	core promoter element around -30 of transcription start
BnMRD15	TATA-box	TATAAAT	1582	-	Brassica juncea	core promoter element around -30 of transcription start
BnMRD15	TATA-box	TATAAA	1583	-	Helianthus annuus	core promoter element around -30 of transcription start
BnMRD15	TATA-box	TATAA	1584	-	Arabidopsis thaliana	core promoter element around -30 of transcription start
BnMRD15	TATA-box	TATA	1585	-	Arabidopsis thaliana	core promoter element around -30 of transcription start
BnMRD15	TATA-box	TATAAAA	1590	-	Pisum sativum	core promoter element around -30 of transcription start
BnMRD15	TATA-box	TATAAA	1591	-	Helianthus annuus	core promoter element around -30 of transcription start
BnMRD15	TATA-box	TATAA	1592	-	Arabidopsis thaliana	core promoter element around -30 of transcription start
BnMRD15	TATA-box	TATA	1593	-	Arabidopsis thaliana	core promoter element around -30 of transcription start
BnMRD15	TATA-box	TATA	1984	-	Arabidopsis thaliana	core promoter element around -30 of transcription start
BnMRD15	MBS	CAACTG	760	-	Arabidopsis thaliana	MYB binding site involved in drought-inducibility
BnMRD15	MBS	CAACTG	851	-	Arabidopsis thaliana	MYB binding site involved in drought-inducibility
BnMRD15	MBS	CAACTG	1166	-	Arabidopsis thaliana	MYB binding site involved in drought-inducibility
BnMRD15	TCA-element	TCAGAAGAGG	291	-	Brassica oleracea	cis-acting element involved in salicylic acid responsiveness
BnMRD15	TCT-motif	TCTTAC	218	+	Arabidopsis thaliana	part of a light responsive element
BnMRD15	TCT-motif	TCTTAC	1156	-	Arabidopsis thaliana	part of a light responsive element
BnMRD15	TCT-motif	TCTTAC	1344	-	Arabidopsis thaliana	part of a light responsive element
BnMRD15	TCT-motif	TCTTAC	1473	+	Arabidopsis thaliana	part of a light responsive element
BnMRD15	TCT-motif	TCTTAC	1957	+	Arabidopsis thaliana	part of a light responsive element
BnMRD15	ABRE	CACGTG	1302	-	Arabidopsis thaliana	cis-acting element involved in the abscisic acid responsiveness
BnMRD15	ABRE	ACGTG	1303	+	Arabidopsis thaliana	cis-acting element involved in the abscisic acid responsiveness
BnMRD15	ABRE	CGCACGTGTC	1725	+	Hordeum vulgare	cis-acting element involved in the abscisic acid responsiveness
BnMRD15	ABRE	CACGTG	1727	-	Arabidopsis thaliana	cis-acting element involved in the abscisic acid responsiveness
BnMRD15	ABRE	ACGTG	1728	+	Arabidopsis thaliana	cis-acting element involved in the abscisic acid responsiveness
BnMRD15	ABRE	ACGTG	1754	+	Arabidopsis thaliana	cis-acting element involved in the abscisic acid responsiveness
BnMRD15	ABRE	ACGTG	1850	+	Arabidopsis thaliana	cis-acting element involved in the abscisic acid responsiveness
BnMRD144		motif_sequence	186	-	organism	short_function
BnMRD144		motif_sequence	452	-	organism	short_function
BnMRD144		motif_sequence	513	-	organism	short_function
BnMRD144		motif_sequence	697	+	organism	short_function
BnMRD144		motif_sequence	736	+	organism	short_function
BnMRD144		motif_sequence	885	-	organism	short_function
BnMRD144		motif_sequence	1173	-	organism	short_function
BnMRD144		motif_sequence	1249	+	organism	short_function
BnMRD144		motif_sequence	1274	-	organism	short_function
BnMRD144		motif_sequence	1426	-	organism	short_function
BnMRD144		motif_sequence	1810	-	organism	short_function
BnMRD144		motif_sequence	1837	+	organism	short_function
BnMRD144		motif_sequence	1846	+	organism	short_function
BnMRD144		motif_sequence	1905	+	organism	short_function
BnMRD144		motif_sequence	1912	+	organism	short_function
BnMRD144	CGTCA-motif	CGTCA	1089	+	Hordeum vulgare	cis-acting regulatory element involved in the MeJA-responsiveness
BnMRD144	CGTCA-motif	CGTCA	1825	-	Hordeum vulgare	cis-acting regulatory element involved in the MeJA-responsiveness
BnMRD144	GARE-motif	TCTGTTG	571	-	Brassica oleracea	gibberellin-responsive element
BnMRD144	I-box	ccttatcct	103	-	Arabidopsis thaliana	part of a light responsive element
BnMRD144	I-box	gGATAAGGTG	104	+	Zea mays	part of a light responsive element
BnMRD144	Box 4	ATTAAT	1557	-	Petroselinum crispum	part of a conserved DNA module involved in light responsiveness
BnMRD144	TGACG-motif	TGACG	1089	-	Hordeum vulgare	cis-acting regulatory element involved in the MeJA-responsiveness
BnMRD144	TGACG-motif	TGACG	1825	+	Hordeum vulgare	cis-acting regulatory element involved in the MeJA-responsiveness
BnMRD144	AuxRR-core	GGTCCAT	809	+	Nicotiana tabacum	cis-acting regulatory element involved in auxin responsiveness
BnMRD144	TC-rich repeats	GTTTTCTTAC	1458	-	Nicotiana tabacum	cis-acting element involved in defense and stress responsiveness
BnMRD144	TC-rich repeats	GTTTTCTTAC	1979	+	Nicotiana tabacum	cis-acting element involved in defense and stress responsiveness
BnMRD144	CAAT-box	CAAAT	368	+	Pisum sativum	common cis-acting element in promoter and enhancer regions
BnMRD144	CAAT-box	CAAAT	437	+	Pisum sativum	common cis-acting element in promoter and enhancer regions
BnMRD144	CAAT-box	CCAAT	604	+	Arabidopsis thaliana	common cis-acting element in promoter and enhancer regions
BnMRD144	CAAT-box	CAAAT	983	+	Pisum sativum	common cis-acting element in promoter and enhancer regions
BnMRD144	CAAT-box	CAAAT	1076	+	Pisum sativum	common cis-acting element in promoter and enhancer regions
BnMRD144	CAAT-box	CAAAT	1155	+	Pisum sativum	common cis-acting element in promoter and enhancer regions
BnMRD144	CAAT-box	CAAAT	1364	-	Pisum sativum	common cis-acting element in promoter and enhancer regions
BnMRD144	CAAT-box	CAAAT	1596	+	Pisum sativum	common cis-acting element in promoter and enhancer regions
BnMRD144	CAAT-box	CCAAT	1712	-	Arabidopsis thaliana	common cis-acting element in promoter and enhancer regions
BnMRD144	CAAT-box	CCAAT	1767	+	Arabidopsis thaliana	common cis-acting element in promoter and enhancer regions
BnMRD144	CAAT-box	CCAAT	1777	-	Arabidopsis thaliana	common cis-acting element in promoter and enhancer regions
BnMRD144	CAAT-box	CAAAT	1925	-	Pisum sativum	common cis-acting element in promoter and enhancer regions
BnMRD144	G-Box	CACGTGAAA	1255	-	Pisum sativum	cis-acting regulatory element involved in light responsiveness
BnMRD144	G-Box	CACGTG	1258	-	Pisum sativum	cis-acting regulatory element involved in light responsiveness
BnMRD144	G-Box	CACGTG	1703	-	Pisum sativum	cis-acting regulatory element involved in light responsiveness
BnMRD144	GATA-motif	AAGGATAAGG	102	+	Solanum tuberosum	part of a light responsive element
BnMRD144	GATA-motif	AAGGATAAGG	1644	-	Solanum tuberosum	part of a light responsive element
BnMRD144	G-box	CACGTG	1258	-	Arabidopsis thaliana	cis-acting regulatory element involved in light responsiveness
BnMRD144	G-box	CACGTG	1703	-	Arabidopsis thaliana	cis-acting regulatory element involved in light responsiveness
BnMRD144	G-box	CAGACGTGGCA	1824	+	Nicotiana plumbaginifolia	cis-acting regulatory element involved in light responsiveness
BnMRD144	G-box	CACGTC	1826	-	Zea mays	cis-acting regulatory element involved in light responsiveness
BnMRD144	O2-site	GATGA(C/T)(A/G)TG(A/G)	284	+	Zea mays	cis-acting regulatory element involved in zein metabolism regulation
BnMRD144	O2-site	GATGATGTGG	1134	-	Zea mays	cis-acting regulatory element involved in zein metabolism regulation
BnMRD144	ARE	AAACCA	4	-	Zea mays	cis-acting regulatory element essential for the anaerobic induction
BnMRD144	ARE	AAACCA	273	+	Zea mays	cis-acting regulatory element essential for the anaerobic induction
BnMRD144	ARE	AAACCA	1394	+	Zea mays	cis-acting regulatory element essential for the anaerobic induction
BnMRD144	TATA-box	TATAAA	117	-	Helianthus annuus	core promoter element around -30 of transcription start
BnMRD144	TATA-box	TATAA	118	-	Arabidopsis thaliana	core promoter element around -30 of transcription start
BnMRD144	TATA-box	TATA	119	+	Arabidopsis thaliana	core promoter element around -30 of transcription start
BnMRD144	TATA-box	TATA	148	+	Arabidopsis thaliana	core promoter element around -30 of transcription start
BnMRD144	TATA-box	ATTATA	263	+	Brassica napus	core promoter element around -30 of transcription start
BnMRD144	TATA-box	TATAA	264	-	Arabidopsis thaliana	core promoter element around -30 of transcription start
BnMRD144	TATA-box	TATA	265	+	Arabidopsis thaliana	core promoter element around -30 of transcription start
BnMRD144	TATA-box	TATAA	520	-	Arabidopsis thaliana	core promoter element around -30 of transcription start
BnMRD144	TATA-box	TATA	521	+	Arabidopsis thaliana	core promoter element around -30 of transcription start
BnMRD144	TATA-box	ATTATA	588	+	Brassica napus	core promoter element around -30 of transcription start
BnMRD144	TATA-box	TATAA	589	-	Arabidopsis thaliana	core promoter element around -30 of transcription start
BnMRD144	TATA-box	TATA	590	+	Arabidopsis thaliana	core promoter element around -30 of transcription start
BnMRD144	TATA-box	TATTTAAA	646	+	Arabidopsis thaliana	core promoter element around -30 of transcription start
BnMRD144	TATA-box	TACAAAA	655	+	Oryza sativa	core promoter element around -30 of transcription start
BnMRD144	TATA-box	TATA	1246	-	Arabidopsis thaliana	core promoter element around -30 of transcription start
BnMRD144	TATA-box	taTATAAAtc	1345	-	Arabidopsis thaliana	core promoter element around -30 of transcription start
BnMRD144	TATA-box	ATTATA	1478	+	Brassica napus	core promoter element around -30 of transcription start
BnMRD144	TATA-box	TATAA	1479	-	Arabidopsis thaliana	core promoter element around -30 of transcription start
BnMRD144	TATA-box	TATA	1480	-	Arabidopsis thaliana	core promoter element around -30 of transcription start
BnMRD144	TATA-box	ATATAT	1500	-	Brassica napus	core promoter element around -30 of transcription start
BnMRD144	TATA-box	TATA	1501	-	Arabidopsis thaliana	core promoter element around -30 of transcription start
BnMRD144	TATA-box	taTATAAAtc	1656	-	Arabidopsis thaliana	core promoter element around -30 of transcription start
BnMRD144	TATA-box	TATAAAT	1657	-	Brassica juncea	core promoter element around -30 of transcription start
BnMRD144	TATA-box	TATAAA	1658	-	Helianthus annuus	core promoter element around -30 of transcription start
BnMRD144	TATA-box	TATATAA	1659	-	Arabidopsis thaliana	core promoter element around -30 of transcription start
BnMRD144	TATA-box	TATATA	1660	-	Arabidopsis thaliana	core promoter element around -30 of transcription start
BnMRD144	TATA-box	ATATAA	1661	+	Brassica oleracea	core promoter element around -30 of transcription start
BnMRD144	TATA-box	TATA	1662	-	Arabidopsis thaliana	core promoter element around -30 of transcription start
BnMRD144	MBS	CAACTG	713	-	Arabidopsis thaliana	MYB binding site involved in drought-inducibility
BnMRD144	MBS	CAACTG	1120	-	Arabidopsis thaliana	MYB binding site involved in drought-inducibility
BnMRD144	TCT-motif	TCTTAC	140	-	Arabidopsis thaliana	part of a light responsive element
BnMRD144	TCT-motif	TCTTAC	179	+	Arabidopsis thaliana	part of a light responsive element
BnMRD144	TCT-motif	TCTTAC	1110	-	Arabidopsis thaliana	part of a light responsive element
BnMRD144	TCT-motif	TCTTAC	1300	-	Arabidopsis thaliana	part of a light responsive element
BnMRD144	TCT-motif	TCTTAC	1412	+	Arabidopsis thaliana	part of a light responsive element
BnMRD144	TCT-motif	TCTTAC	1458	-	Arabidopsis thaliana	part of a light responsive element
BnMRD144	ABRE	CACGTG	1258	-	Arabidopsis thaliana	cis-acting element involved in the abscisic acid responsiveness
BnMRD144	ABRE	ACGTG	1259	+	Arabidopsis thaliana	cis-acting element involved in the abscisic acid responsiveness
BnMRD144	ABRE	CGCACGTGTC	1701	+	Hordeum vulgare	cis-acting element involved in the abscisic acid responsiveness
BnMRD144	ABRE	CACGTG	1703	-	Arabidopsis thaliana	cis-acting element involved in the abscisic acid responsiveness
BnMRD144	ABRE	ACGTG	1704	+	Arabidopsis thaliana	cis-acting element involved in the abscisic acid responsiveness
BnMRD144	ABRE	ACGTG	1827	+	Arabidopsis thaliana	cis-acting element involved in the abscisic acid responsiveness
BnMRD190		motif_sequence	291	+	organism	short_function
BnMRD190		motif_sequence	372	-	organism	short_function
BnMRD190		motif_sequence	440	+	organism	short_function
BnMRD190		motif_sequence	671	-	organism	short_function
BnMRD190		motif_sequence	678	-	organism	short_function
BnMRD190		motif_sequence	711	-	organism	short_function
BnMRD190		motif_sequence	894	+	organism	short_function
BnMRD190		motif_sequence	1317	+	organism	short_function
BnMRD190		motif_sequence	1348	-	organism	short_function
BnMRD190		motif_sequence	1506	+	organism	short_function
BnMRD190		motif_sequence	1521	+	organism	short_function
BnMRD190		motif_sequence	1556	-	organism	short_function
BnMRD190		motif_sequence	1593	-	organism	short_function
BnMRD190		motif_sequence	1848	+	organism	short_function
BnMRD190	ACE	CTAACGTATT	299	+	Petroselinum crispum	cis-acting element involved in light responsiveness
BnMRD190	CGTCA-motif	CGTCA	505	-	Hordeum vulgare	cis-acting regulatory element involved in the MeJA-responsiveness
BnMRD190	CGTCA-motif	CGTCA	570	+	Hordeum vulgare	cis-acting regulatory element involved in the MeJA-responsiveness
BnMRD190	CGTCA-motif	CGTCA	606	-	Hordeum vulgare	cis-acting regulatory element involved in the MeJA-responsiveness
BnMRD190	CGTCA-motif	CGTCA	1804	-	Hordeum vulgare	cis-acting regulatory element involved in the MeJA-responsiveness
BnMRD190	Gap-box	CAAATGAA(A/G)A	364	+	Arabidopsis thaliana	part of a light responsive element
BnMRD190	A-box	CCGTCC	1547	+	Petroselinum crispum	cis-acting regulatory element
BnMRD190	GARE-motif	TCTGTTG	1406	-	Brassica oleracea	gibberellin-responsive element
BnMRD190	circadian	CAAAGATATC	749	-	Lycopersicon esculentum	cis-acting regulatory element involved in circadian control
BnMRD190	TGACG-motif	TGACG	505	+	Hordeum vulgare	cis-acting regulatory element involved in the MeJA-responsiveness
BnMRD190	TGACG-motif	TGACG	570	-	Hordeum vulgare	cis-acting regulatory element involved in the MeJA-responsiveness
BnMRD190	TGACG-motif	TGACG	606	+	Hordeum vulgare	cis-acting regulatory element involved in the MeJA-responsiveness
BnMRD190	TGACG-motif	TGACG	1804	+	Hordeum vulgare	cis-acting regulatory element involved in the MeJA-responsiveness
BnMRD190	4cl-CMA1b	ATTCCGATAAACT	179	-	Petroselinum crispum	light responsive element
BnMRD190	CAAT-box	CAAAT	113	-	Pisum sativum	common cis-acting element in promoter and enhancer regions
BnMRD190	CAAT-box	CAAAT	364	+	Pisum sativum	common cis-acting element in promoter and enhancer regions
BnMRD190	CAAT-box	CAAAT	822	+	Pisum sativum	common cis-acting element in promoter and enhancer regions
BnMRD190	CAAT-box	CAAAT	952	+	Pisum sativum	common cis-acting element in promoter and enhancer regions
BnMRD190	CAAT-box	CAAAT	1007	+	Pisum sativum	common cis-acting element in promoter and enhancer regions
BnMRD190	CAAT-box	CCAAT	1977	+	Arabidopsis thaliana	common cis-acting element in promoter and enhancer regions
BnMRD190	GCN4_motif	TGAGTCA	5	+	Oryza sativa	cis-regulatory element involved in endosperm expression
BnMRD190	G-Box	CACGTG	1368	-	Pisum sativum	cis-acting regulatory element involved in light responsiveness
BnMRD190	G-box	CACGTG	1368	-	Arabidopsis thaliana	cis-acting regulatory element involved in light responsiveness
BnMRD190	G-box	CACGTC	1805	-	Zea mays	cis-acting regulatory element involved in light responsiveness
BnMRD190	GT1-motif	GGTTAAT	163	+	Avena sativa	light responsive element
BnMRD190	GT1-motif	GGTTAA	1386	-	Arabidopsis thaliana	light responsive element
BnMRD190	MRE	AACCTAA	1139	+	Petroselinum crispum	MYB binding site involved in light responsiveness
BnMRD190	ARE	AAACCA	1677	-	Zea mays	cis-acting regulatory element essential for the anaerobic induction
BnMRD190	ARE	AAACCA	1937	+	Zea mays	cis-acting regulatory element essential for the anaerobic induction
BnMRD190	TATA-box	ATATAA	168	+	Brassica oleracea	core promoter element around -30 of transcription start
BnMRD190	TATA-box	TATA	169	+	Arabidopsis thaliana	core promoter element around -30 of transcription start
BnMRD190	TATA-box	TACAAAA	191	+	Oryza sativa	core promoter element around -30 of transcription start
BnMRD190	TATA-box	TATACA	241	-	Helianthus annuus	core promoter element around -30 of transcription start
BnMRD190	TATA-box	TATA	243	+	Arabidopsis thaliana	core promoter element around -30 of transcription start
BnMRD190	TATA-box	TATTTAAA	260	+	Arabidopsis thaliana	core promoter element around -30 of transcription start
BnMRD190	TATA-box	TATTTAAA	262	-	Arabidopsis thaliana	core promoter element around -30 of transcription start
BnMRD190	TATA-box	ATTATA	376	+	Brassica napus	core promoter element around -30 of transcription start
BnMRD190	TATA-box	TATAA	377	-	Arabidopsis thaliana	core promoter element around -30 of transcription start
BnMRD190	TATA-box	TATA	378	+	Arabidopsis thaliana	core promoter element around -30 of transcription start
BnMRD190	TATA-box	TATA	388	+	Arabidopsis thaliana	core promoter element around -30 of transcription start
BnMRD190	TATA-box	ATATAT	657	+	Brassica napus	core promoter element around -30 of transcription start
BnMRD190	TATA-box	TATA	658	+	Arabidopsis thaliana	core promoter element around -30 of transcription start
BnMRD190	TATA-box	ATTATA	825	+	Brassica napus	core promoter element around -30 of transcription start
BnMRD190	TATA-box	TATAA	826	-	Arabidopsis thaliana	core promoter element around -30 of transcription start
BnMRD190	TATA-box	TATA	827	+	Arabidopsis thaliana	core promoter element around -30 of transcription start
BnMRD190	TATA-box	TATTTAAA	846	-	Arabidopsis thaliana	core promoter element around -30 of transcription start
BnMRD190	TATA-box	TATA	914	+	Arabidopsis thaliana	core promoter element around -30 of transcription start
BnMRD190	TATA-box	ATATAT	1043	-	Brassica napus	core promoter element around -30 of transcription start
BnMRD190	TATA-box	TATA	1044	-	Arabidopsis thaliana	core promoter element around -30 of transcription start
BnMRD190	TATA-box	ATATAT	1114	-	Brassica napus	core promoter element around -30 of transcription start
BnMRD190	TATA-box	TATA	1115	-	Arabidopsis thaliana	core promoter element around -30 of transcription start
BnMRD190	TATA-box	ATTATA	1185	+	Brassica napus	core promoter element around -30 of transcription start
BnMRD190	TATA-box	TATAA	1186	-	Arabidopsis thaliana	core promoter element around -30 of transcription start
BnMRD190	TATA-box	TATA	1187	-	Arabidopsis thaliana	core promoter element around -30 of transcription start
BnMRD190	TATA-box	ATTATA	1276	+	Brassica napus	core promoter element around -30 of transcription start
BnMRD190	TATA-box	TATAA	1277	-	Arabidopsis thaliana	core promoter element around -30 of transcription start
BnMRD190	TATA-box	TATA	1278	-	Arabidopsis thaliana	core promoter element around -30 of transcription start
BnMRD190	TATA-box	TATAA	1457	-	Arabidopsis thaliana	core promoter element around -30 of transcription start
BnMRD190	TATA-box	TATA	1458	-	Arabidopsis thaliana	core promoter element around -30 of transcription start
BnMRD190	TATA-box	TATAA	1513	-	Arabidopsis thaliana	core promoter element around -30 of transcription start
BnMRD190	TATA-box	TATA	1514	-	Arabidopsis thaliana	core promoter element around -30 of transcription start
BnMRD190	TATA-box	TATA	1587	-	Arabidopsis thaliana	core promoter element around -30 of transcription start
BnMRD190	TATA-box	TATATA	1625	-	Arabidopsis thaliana	core promoter element around -30 of transcription start
BnMRD190	TATA-box	ATATAA	1626	+	Brassica oleracea	core promoter element around -30 of transcription start
BnMRD190	TATA-box	TATA	1627	-	Arabidopsis thaliana	core promoter element around -30 of transcription start
BnMRD190	TATA-box	TATTTAAA	1787	-	Arabidopsis thaliana	core promoter element around -30 of transcription start
BnMRD190	TATA-box	TATAA	1798	-	Arabidopsis thaliana	core promoter element around -30 of transcription start
BnMRD190	TATA-box	TATA	1799	-	Arabidopsis thaliana	core promoter element around -30 of transcription start
BnMRD190	MBS	CAACTG	1492	+	Arabidopsis thaliana	MYB binding site involved in drought-inducibility
BnMRD190	TCA-element	CCATCTTTTT	470	+	Nicotiana tabacum	cis-acting element involved in salicylic acid responsiveness
BnMRD190	TCT-motif	TCTTAC	745	-	Arabidopsis thaliana	part of a light responsive element
BnMRD190	TGA-element	AACGAC	621	-	Brassica oleracea	auxin-responsive element
BnMRD190	ABRE	GACACGTGGC	1366	-	Triticum aestivum	cis-acting element involved in the abscisic acid responsiveness
BnMRD190	ABRE	CACGTG	1368	-	Arabidopsis thaliana	cis-acting element involved in the abscisic acid responsiveness
BnMRD190	ABRE	ACGTG	1369	+	Arabidopsis thaliana	cis-acting element involved in the abscisic acid responsiveness
BnMRD190	ABRE	ACGTG	1806	+	Arabidopsis thaliana	cis-acting element involved in the abscisic acid responsiveness
BnMRD40		motif_sequence	11	-	organism	short_function
BnMRD40		motif_sequence	42	+	organism	short_function
BnMRD40		motif_sequence	44	-	organism	short_function
BnMRD40		motif_sequence	94	+	organism	short_function
BnMRD40		motif_sequence	241	+	organism	short_function
BnMRD40		motif_sequence	630	+	organism	short_function
BnMRD40		motif_sequence	1067	-	organism	short_function
BnMRD40		motif_sequence	1411	-	organism	short_function
BnMRD40		motif_sequence	1638	+	organism	short_function
BnMRD40		motif_sequence	1669	-	organism	short_function
BnMRD40		motif_sequence	1809	+	organism	short_function
BnMRD40		motif_sequence	1842	+	organism	short_function
BnMRD40	CGTCA-motif	CGTCA	77	+	Hordeum vulgare	cis-acting regulatory element involved in the MeJA-responsiveness
BnMRD40	CGTCA-motif	CGTCA	1798	-	Hordeum vulgare	cis-acting regulatory element involved in the MeJA-responsiveness
BnMRD40	CAT-box	GCCACT	936	+	Arabidopsis thaliana	cis-acting regulatory element related to meristem expression
BnMRD40	GARE-motif	TCTGTTG	1727	-	Brassica oleracea	gibberellin-responsive element
BnMRD40	Box 4	ATTAAT	647	+	Petroselinum crispum	part of a conserved DNA module involved in light responsiveness
BnMRD40	Box 4	ATTAAT	662	+	Petroselinum crispum	part of a conserved DNA module involved in light responsiveness
BnMRD40	Box 4	ATTAAT	824	+	Petroselinum crispum	part of a conserved DNA module involved in light responsiveness
BnMRD40	Box 4	ATTAAT	903	+	Petroselinum crispum	part of a conserved DNA module involved in light responsiveness
BnMRD40	circadian	CAAAGATATC	82	-	Lycopersicon esculentum	cis-acting regulatory element involved in circadian control
BnMRD40	TGACG-motif	TGACG	77	-	Hordeum vulgare	cis-acting regulatory element involved in the MeJA-responsiveness
BnMRD40	TGACG-motif	TGACG	1798	+	Hordeum vulgare	cis-acting regulatory element involved in the MeJA-responsiveness
BnMRD40	CCAAT-box	CAACGG	1978	+	Hordeum vulgare	MYBHv1 binding site
BnMRD40	CAAT-box	CAAAT	279	+	Pisum sativum	common cis-acting element in promoter and enhancer regions
BnMRD40	CAAT-box	CAAAT	360	+	Pisum sativum	common cis-acting element in promoter and enhancer regions
BnMRD40	CAAT-box	CAAAT	479	-	Pisum sativum	common cis-acting element in promoter and enhancer regions
BnMRD40	CAAT-box	CAAAT	532	-	Pisum sativum	common cis-acting element in promoter and enhancer regions
BnMRD40	CAAT-box	CAAAT	753	-	Pisum sativum	common cis-acting element in promoter and enhancer regions
BnMRD40	CAAT-box	CAAAT	1190	-	Pisum sativum	common cis-acting element in promoter and enhancer regions
BnMRD40	CAAT-box	CAAAT	1462	+	Pisum sativum	common cis-acting element in promoter and enhancer regions
BnMRD40	CAAT-box	CAAAT	1465	-	Pisum sativum	common cis-acting element in promoter and enhancer regions
BnMRD40	G-Box	CACGTG	1689	-	Pisum sativum	cis-acting regulatory element involved in light responsiveness
BnMRD40	GATA-motif	AAGATAAGATT	714	+	Arabidopsis thaliana	part of a light responsive element
BnMRD40	G-box	CACGTG	1689	-	Arabidopsis thaliana	cis-acting regulatory element involved in light responsiveness
BnMRD40	G-box	CACGTC	1799	-	Zea mays	cis-acting regulatory element involved in light responsiveness
BnMRD40	GT1-motif	GGTTAA	1707	-	Arabidopsis thaliana	light responsive element
BnMRD40	MRE	AACCTAA	137	+	Petroselinum crispum	MYB binding site involved in light responsiveness
BnMRD40	MRE	AACCTAA	1449	+	Petroselinum crispum	MYB binding site involved in light responsiveness
BnMRD40	ARE	AAACCA	398	-	Zea mays	cis-acting regulatory element essential for the anaerobic induction
BnMRD40	ARE	AAACCA	474	+	Zea mays	cis-acting regulatory element essential for the anaerobic induction
BnMRD40	ARE	AAACCA	568	+	Zea mays	cis-acting regulatory element essential for the anaerobic induction
BnMRD40	ARE	AAACCA	812	+	Zea mays	cis-acting regulatory element essential for the anaerobic induction
BnMRD40	ARE	AAACCA	1025	-	Zea mays	cis-acting regulatory element essential for the anaerobic induction
BnMRD40	ARE	AAACCA	1217	+	Zea mays	cis-acting regulatory element essential for the anaerobic induction
BnMRD40	ARE	AAACCA	1245	+	Zea mays	cis-acting regulatory element essential for the anaerobic induction
BnMRD40	ARE	AAACCA	1251	+	Zea mays	cis-acting regulatory element essential for the anaerobic induction
BnMRD40	ARE	AAACCA	1299	+	Zea mays	cis-acting regulatory element essential for the anaerobic induction
BnMRD40	ARE	AAACCA	1527	-	Zea mays	cis-acting regulatory element essential for the anaerobic induction
BnMRD40	ARE	AAACCA	1937	+	Zea mays	cis-acting regulatory element essential for the anaerobic induction
BnMRD40	TATA-box	TATAAAT	152	-	Brassica juncea	core promoter element around -30 of transcription start
BnMRD40	TATA-box	TATAAA	153	-	Helianthus annuus	core promoter element around -30 of transcription start
BnMRD40	TATA-box	TATAA	154	-	Arabidopsis thaliana	core promoter element around -30 of transcription start
BnMRD40	TATA-box	TATA	155	+	Arabidopsis thaliana	core promoter element around -30 of transcription start
BnMRD40	TATA-box	TACAAAA	244	+	Oryza sativa	core promoter element around -30 of transcription start
BnMRD40	TATA-box	TACAAAA	466	-	Oryza sativa	core promoter element around -30 of transcription start
BnMRD40	TATA-box	ccTATAAAaa	620	-	Arabidopsis thaliana	core promoter element around -30 of transcription start
BnMRD40	TATA-box	TATAAAA	621	-	Pisum sativum	core promoter element around -30 of transcription start
BnMRD40	TATA-box	TATAAA	622	-	Helianthus annuus	core promoter element around -30 of transcription start
BnMRD40	TATA-box	TATAA	623	-	Arabidopsis thaliana	core promoter element around -30 of transcription start
BnMRD40	TATA-box	TATA	624	+	Arabidopsis thaliana	core promoter element around -30 of transcription start
BnMRD40	TATA-box	TATAAAA	788	-	Pisum sativum	core promoter element around -30 of transcription start
BnMRD40	TATA-box	TATAAA	789	-	Helianthus annuus	core promoter element around -30 of transcription start
BnMRD40	TATA-box	TATATAA	790	-	Arabidopsis thaliana	core promoter element around -30 of transcription start
BnMRD40	TATA-box	TATATA	791	+	Arabidopsis thaliana	core promoter element around -30 of transcription start
BnMRD40	TATA-box	ATATAA	792	+	Brassica oleracea	core promoter element around -30 of transcription start
BnMRD40	TATA-box	TATA	793	+	Arabidopsis thaliana	core promoter element around -30 of transcription start
BnMRD40	TATA-box	TATATTTATATTT	899	-	Avena sativa	core promoter element around -30 of transcription start
BnMRD40	TATA-box	ATATAA	907	+	Brassica oleracea	core promoter element around -30 of transcription start
BnMRD40	TATA-box	TATA	908	+	Arabidopsis thaliana	core promoter element around -30 of transcription start
BnMRD40	TATA-box	ATATAT	912	+	Brassica napus	core promoter element around -30 of transcription start
BnMRD40	TATA-box	TATA	913	+	Arabidopsis thaliana	core promoter element around -30 of transcription start
BnMRD40	TATA-box	ATTATA	916	+	Brassica napus	core promoter element around -30 of transcription start
BnMRD40	TATA-box	TATATAA	917	-	Arabidopsis thaliana	core promoter element around -30 of transcription start
BnMRD40	TATA-box	TATATA	918	+	Arabidopsis thaliana	core promoter element around -30 of transcription start
BnMRD40	TATA-box	ATATAA	919	+	Brassica oleracea	core promoter element around -30 of transcription start
BnMRD40	TATA-box	TATA	920	+	Arabidopsis thaliana	core promoter element around -30 of transcription start
BnMRD40	TATA-box	TATATTTATATTT	950	-	Avena sativa	core promoter element around -30 of transcription start
BnMRD40	TATA-box	ATATAT	958	+	Brassica napus	core promoter element around -30 of transcription start
BnMRD40	TATA-box	TATA	959	+	Arabidopsis thaliana	core promoter element around -30 of transcription start
BnMRD40	TATA-box	TATAAAA	963	-	Pisum sativum	core promoter element around -30 of transcription start
BnMRD40	TATA-box	TATAAA	964	-	Helianthus annuus	core promoter element around -30 of transcription start
BnMRD40	TATA-box	TATATAA	965	-	Arabidopsis thaliana	core promoter element around -30 of transcription start
BnMRD40	TATA-box	TATATA	966	+	Arabidopsis thaliana	core promoter element around -30 of transcription start
BnMRD40	TATA-box	ATATAA	967	+	Brassica oleracea	core promoter element around -30 of transcription start
BnMRD40	TATA-box	TATA	968	+	Arabidopsis thaliana	core promoter element around -30 of transcription start
BnMRD40	TATA-box	TATAAA	1028	-	Helianthus annuus	core promoter element around -30 of transcription start
BnMRD40	TATA-box	TATAA	1029	-	Arabidopsis thaliana	core promoter element around -30 of transcription start
BnMRD40	TATA-box	TATA	1030	-	Arabidopsis thaliana	core promoter element around -30 of transcription start
BnMRD40	TATA-box	TACAAAA	1035	-	Oryza sativa	core promoter element around -30 of transcription start
BnMRD40	TATA-box	ATATAT	1077	-	Brassica napus	core promoter element around -30 of transcription start
BnMRD40	TATA-box	TATA	1078	-	Arabidopsis thaliana	core promoter element around -30 of transcription start
BnMRD40	TATA-box	TATTTAAA	1091	-	Arabidopsis thaliana	core promoter element around -30 of transcription start
BnMRD40	TATA-box	TATA	1107	-	Arabidopsis thaliana	core promoter element around -30 of transcription start
BnMRD40	TATA-box	TACAAAA	1154	-	Oryza sativa	core promoter element around -30 of transcription start
BnMRD40	TATA-box	TATACA	1178	-	Helianthus annuus	core promoter element around -30 of transcription start
BnMRD40	TATA-box	TATA	1180	-	Arabidopsis thaliana	core promoter element around -30 of transcription start
BnMRD40	TATA-box	ATTATA	1505	+	Brassica napus	core promoter element around -30 of transcription start
BnMRD40	TATA-box	TATAA	1506	-	Arabidopsis thaliana	core promoter element around -30 of transcription start
BnMRD40	TATA-box	TATA	1507	-	Arabidopsis thaliana	core promoter element around -30 of transcription start
BnMRD40	TATA-box	ATTATA	1597	+	Brassica napus	core promoter element around -30 of transcription start
BnMRD40	TATA-box	TATAA	1598	-	Arabidopsis thaliana	core promoter element around -30 of transcription start
BnMRD40	TATA-box	TATA	1599	-	Arabidopsis thaliana	core promoter element around -30 of transcription start
BnMRD40	TATA-box	TATTTAAA	1781	-	Arabidopsis thaliana	core promoter element around -30 of transcription start
BnMRD40	TATA-box	TATAA	1792	-	Arabidopsis thaliana	core promoter element around -30 of transcription start
BnMRD40	TATA-box	TATA	1793	-	Arabidopsis thaliana	core promoter element around -30 of transcription start
BnMRD40	TATA-box	TATA	1969	-	Arabidopsis thaliana	core promoter element around -30 of transcription start
BnMRD40	MBS	CAACTG	365	+	Arabidopsis thaliana	MYB binding site involved in drought-inducibility
BnMRD40	TCA-element	CCATCTTTTT	65	+	Nicotiana tabacum	cis-acting element involved in salicylic acid responsiveness
BnMRD40	TCT-motif	TCTTAC	856	-	Arabidopsis thaliana	part of a light responsive element
BnMRD40	TCT-motif	TCTTAC	1063	-	Arabidopsis thaliana	part of a light responsive element
BnMRD40	ABRE	GACACGTGGC	1687	-	Triticum aestivum	cis-acting element involved in the abscisic acid responsiveness
BnMRD40	ABRE	CACGTG	1689	-	Arabidopsis thaliana	cis-acting element involved in the abscisic acid responsiveness
BnMRD40	ABRE	ACGTG	1690	+	Arabidopsis thaliana	cis-acting element involved in the abscisic acid responsiveness
BnMRD40	ABRE	ACGTG	1800	+	Arabidopsis thaliana	cis-acting element involved in the abscisic acid responsiveness
BnMRD40	ATCT-motif	AATCTAATCC	1326	+	Pisum sativum	part of a conserved DNA module involved in light responsiveness
BnMRD111		motif_sequence	46	-	organism	short_function
BnMRD111		motif_sequence	62	+	organism	short_function
BnMRD111		motif_sequence	64	-	organism	short_function
BnMRD111		motif_sequence	185	+	organism	short_function
BnMRD111		motif_sequence	460	-	organism	short_function
BnMRD111		motif_sequence	472	-	organism	short_function
BnMRD111		motif_sequence	590	+	organism	short_function
BnMRD111		motif_sequence	602	-	organism	short_function
BnMRD111		motif_sequence	665	+	organism	short_function
BnMRD111		motif_sequence	705	-	organism	short_function
BnMRD111		motif_sequence	1147	-	organism	short_function
BnMRD111		motif_sequence	1197	+	organism	short_function
BnMRD111		motif_sequence	1559	+	organism	short_function
BnMRD111		motif_sequence	1961	-	organism	short_function
BnMRD111	ACE	GACACGTATG	1039	+	Petroselinum crispum	cis-acting element involved in light responsiveness
BnMRD111	CGTCA-motif	CGTCA	251	+	Hordeum vulgare	cis-acting regulatory element involved in the MeJA-responsiveness
BnMRD111	CGTCA-motif	CGTCA	1096	-	Hordeum vulgare	cis-acting regulatory element involved in the MeJA-responsiveness
BnMRD111	CAT-box	GCCACT	1172	+	Arabidopsis thaliana	cis-acting regulatory element related to meristem expression
BnMRD111	CAT-box	GCCACT	1512	-	Arabidopsis thaliana	cis-acting regulatory element related to meristem expression
BnMRD111	P-box	CCTTTTG	1881	+	Oryza sativa	gibberellin-responsive element
BnMRD111	ACA-motif	AATCACAACCATA	106	-	Arabidopsis thaliana	part of gapA in (gapA-CMA1) involved with light responsiveness
BnMRD111	GARE-motif	TCTGTTG	1400	+	Brassica oleracea	gibberellin-responsive element
BnMRD111	GARE-motif	TCTGTTG	1563	+	Brassica oleracea	gibberellin-responsive element
BnMRD111	I-box	atGATAAGGTC	258	-	Helianthus annuus	part of a light responsive element
BnMRD111	Box 4	ATTAAT	1659	-	Petroselinum crispum	part of a conserved DNA module involved in light responsiveness
BnMRD111	HD-Zip 3	GTAAT(G/C)ATTAC	1671	-	Arabidopsis thaliana	protein binding site
BnMRD111	TGACG-motif	TGACG	251	-	Hordeum vulgare	cis-acting regulatory element involved in the MeJA-responsiveness
BnMRD111	TGACG-motif	TGACG	1096	+	Hordeum vulgare	cis-acting regulatory element involved in the MeJA-responsiveness
BnMRD111	CAG-motif	GAAAGGCAGAC	1333	-	Arabidopsis thaliana	part of a light response element
BnMRD111	AuxRR-core	GGTCCAT	1083	-	Nicotiana tabacum	cis-acting regulatory element involved in auxin responsiveness
BnMRD111	CCAAT-box	CAACGG	1932	+	Hordeum vulgare	MYBHv1 binding site
BnMRD111	Sp1	GGGCGG	1952	+	Oryza sativa	light responsive element
BnMRD111	TC-rich repeats	ATTCTCTAAC	1816	+	Nicotiana tabacum	cis-acting element involved in defense and stress responsiveness
BnMRD111	CAAT-box	CAAAT	182	+	Pisum sativum	common cis-acting element in promoter and enhancer regions
BnMRD111	CAAT-box	CCAAT	216	+	Arabidopsis thaliana	common cis-acting element in promoter and enhancer regions
BnMRD111	CAAT-box	CAAAT	476	-	Pisum sativum	common cis-acting element in promoter and enhancer regions
BnMRD111	CAAT-box	CCAAT	654	-	Arabidopsis thaliana	common cis-acting element in promoter and enhancer regions
BnMRD111	CAAT-box	CCAAT	866	-	Arabidopsis thaliana	common cis-acting element in promoter and enhancer regions
BnMRD111	CAAT-box	CAAAT	1250	+	Pisum sativum	common cis-acting element in promoter and enhancer regions
BnMRD111	CAAT-box	CAAAT	1320	-	Pisum sativum	common cis-acting element in promoter and enhancer regions
BnMRD111	CAAT-box	CAAAT	1489	-	Pisum sativum	common cis-acting element in promoter and enhancer regions
BnMRD111	CAAT-box	CAAAT	1648	+	Pisum sativum	common cis-acting element in promoter and enhancer regions
BnMRD111	CAAT-box	CAAAT	1663	-	Pisum sativum	common cis-acting element in promoter and enhancer regions
BnMRD111	CAAT-box	CAAAT	1945	-	Pisum sativum	common cis-acting element in promoter and enhancer regions
BnMRD111	CAAT-box	CAAAT	1977	-	Pisum sativum	common cis-acting element in promoter and enhancer regions
BnMRD111	GCN4_motif	TGAGTCA	203	+	Oryza sativa	cis-regulatory element involved in endosperm expression
BnMRD111	G-box	TACGTG	1041	-	Arabidopsis thaliana	cis-acting regulatory element involved in light responsiveness
BnMRD111	O2-site	GATGA(C/T)(A/G)TG(A/G)	56	+	Zea mays	cis-acting regulatory element involved in zein metabolism regulation
BnMRD111	O2-site	GTTGACGTGA	1457	+	Zea mays	cis-acting regulatory element involved in zein metabolism regulation
BnMRD111	GT1-motif	GGTTAA	732	-	Arabidopsis thaliana	light responsive element
BnMRD111	ARE	AAACCA	114	-	Zea mays	cis-acting regulatory element essential for the anaerobic induction
BnMRD111	ARE	AAACCA	532	-	Zea mays	cis-acting regulatory element essential for the anaerobic induction
BnMRD111	ARE	AAACCA	583	-	Zea mays	cis-acting regulatory element essential for the anaerobic induction
BnMRD111	TATA-box	TATAA	133	-	Arabidopsis thaliana	core promoter element around -30 of transcription start
BnMRD111	TATA-box	TATA	134	+	Arabidopsis thaliana	core promoter element around -30 of transcription start
BnMRD111	TATA-box	TATA	598	+	Arabidopsis thaliana	core promoter element around -30 of transcription start
BnMRD111	TATA-box	TATA	639	+	Arabidopsis thaliana	core promoter element around -30 of transcription start
BnMRD111	TATA-box	TATAAGAA	784	-	Zea mays	core promoter element around -30 of transcription start
BnMRD111	TATA-box	TATATAA	787	-	Arabidopsis thaliana	core promoter element around -30 of transcription start
BnMRD111	TATA-box	TATATA	788	+	Arabidopsis thaliana	core promoter element around -30 of transcription start
BnMRD111	TATA-box	TATA	790	+	Arabidopsis thaliana	core promoter element around -30 of transcription start
BnMRD111	TATA-box	TATA	828	+	Arabidopsis thaliana	core promoter element around -30 of transcription start
BnMRD111	TATA-box	TATA	861	+	Arabidopsis thaliana	core promoter element around -30 of transcription start
BnMRD111	TATA-box	TATATA	1004	-	Arabidopsis thaliana	core promoter element around -30 of transcription start
BnMRD111	TATA-box	ATATAT	1005	-	Brassica napus	core promoter element around -30 of transcription start
BnMRD111	TATA-box	TATATA	1006	-	Arabidopsis thaliana	core promoter element around -30 of transcription start
BnMRD111	TATA-box	ATATAA	1007	+	Brassica oleracea	core promoter element around -30 of transcription start
BnMRD111	TATA-box	TATA	1008	-	Arabidopsis thaliana	core promoter element around -30 of transcription start
BnMRD111	TATA-box	TATAAAT	1222	-	Brassica juncea	core promoter element around -30 of transcription start
BnMRD111	TATA-box	TATAAA	1223	-	Helianthus annuus	core promoter element around -30 of transcription start
BnMRD111	TATA-box	TATAA	1224	-	Arabidopsis thaliana	core promoter element around -30 of transcription start
BnMRD111	TATA-box	TATA	1225	-	Arabidopsis thaliana	core promoter element around -30 of transcription start
BnMRD111	TATA-box	TATAAAT	1256	-	Brassica juncea	core promoter element around -30 of transcription start
BnMRD111	TATA-box	TATAAA	1257	-	Helianthus annuus	core promoter element around -30 of transcription start
BnMRD111	TATA-box	TATAA	1258	-	Arabidopsis thaliana	core promoter element around -30 of transcription start
BnMRD111	TATA-box	TATA	1259	-	Arabidopsis thaliana	core promoter element around -30 of transcription start
BnMRD111	TATA-box	ATATAT	1590	-	Brassica napus	core promoter element around -30 of transcription start
BnMRD111	TATA-box	TATA	1591	-	Arabidopsis thaliana	core promoter element around -30 of transcription start
BnMRD111	TATA-box	TATA	1707	-	Arabidopsis thaliana	core promoter element around -30 of transcription start
BnMRD111	TATA-box	TAAAGATT	1900	-	Arabidopsis thaliana	core promoter element around -30 of transcription start
BnMRD111	LTR	CCGAAA	483	-	Hordeum vulgare	cis-acting element involved in low-temperature responsiveness
BnMRD111	LTR	CCGAAA	921	+	Hordeum vulgare	cis-acting element involved in low-temperature responsiveness
BnMRD111	TCT-motif	TCTTAC	1051	+	Arabidopsis thaliana	part of a light responsive element
BnMRD111	ABRE	TACGTGTC	1039	-	Oryza sativa	cis-acting element involved in the abscisic acid responsiveness
BnMRD111	ABRE	ACGTG	1041	-	Arabidopsis thaliana	cis-acting element involved in the abscisic acid responsiveness
BnMRD140		motif_sequence	63	+	organism	short_function
BnMRD140		motif_sequence	152	+	organism	short_function
BnMRD140		motif_sequence	240	+	organism	short_function
BnMRD140		motif_sequence	440	-	organism	short_function
BnMRD140		motif_sequence	798	-	organism	short_function
BnMRD140		motif_sequence	909	-	organism	short_function
BnMRD140		motif_sequence	1139	-	organism	short_function
BnMRD140		motif_sequence	1189	+	organism	short_function
BnMRD140		motif_sequence	1391	+	organism	short_function
BnMRD140		motif_sequence	1549	+	organism	short_function
BnMRD140	ACE	GACACGTATG	1040	+	Petroselinum crispum	cis-acting element involved in light responsiveness
BnMRD140	CGTCA-motif	CGTCA	1081	-	Hordeum vulgare	cis-acting regulatory element involved in the MeJA-responsiveness
BnMRD140	CAT-box	GCCACT	1164	+	Arabidopsis thaliana	cis-acting regulatory element related to meristem expression
BnMRD140	CAT-box	GCCACT	1502	-	Arabidopsis thaliana	cis-acting regulatory element related to meristem expression
BnMRD140	P-box	CCTTTTG	1881	+	Oryza sativa	gibberellin-responsive element
BnMRD140	I-box	atGATAAGGTC	742	+	Helianthus annuus	part of a light responsive element
BnMRD140	Box 4	ATTAAT	595	+	Petroselinum crispum	part of a conserved DNA module involved in light responsiveness
BnMRD140	Box 4	ATTAAT	730	+	Petroselinum crispum	part of a conserved DNA module involved in light responsiveness
BnMRD140	Box 4	ATTAAT	1650	-	Petroselinum crispum	part of a conserved DNA module involved in light responsiveness
BnMRD140	HD-Zip 3	GTAAT(G/C)ATTAC	1662	-	Arabidopsis thaliana	protein binding site
BnMRD140	TGACG-motif	TGACG	1081	+	Hordeum vulgare	cis-acting regulatory element involved in the MeJA-responsiveness
BnMRD140	AuxRR-core	GGTCCAT	1033	-	Nicotiana tabacum	cis-acting regulatory element involved in auxin responsiveness
BnMRD140	AuxRR-core	GGTCCAT	1056	-	Nicotiana tabacum	cis-acting regulatory element involved in auxin responsiveness
BnMRD140	CCAAT-box	CAACGG	1554	-	Hordeum vulgare	MYBHv1 binding site
BnMRD140	CCAAT-box	CAACGG	1932	+	Hordeum vulgare	MYBHv1 binding site
BnMRD140	Sp1	GGGCGG	1952	+	Oryza sativa	light responsive element
BnMRD140	TC-rich repeats	GTTTTCTTAC	259	+	Nicotiana tabacum	cis-acting element involved in defense and stress responsiveness
BnMRD140	TC-rich repeats	ATTCTCTAAC	1815	+	Nicotiana tabacum	cis-acting element involved in defense and stress responsiveness
BnMRD140	CAAT-box	CAAAT	34	-	Pisum sativum	common cis-acting element in promoter and enhancer regions
BnMRD140	CAAT-box	CAAAT	207	-	Pisum sativum	common cis-acting element in promoter and enhancer regions
BnMRD140	CAAT-box	CCAAT	657	-	Arabidopsis thaliana	common cis-acting element in promoter and enhancer regions
BnMRD140	CAAT-box	CAAAT	1242	+	Pisum sativum	common cis-acting element in promoter and enhancer regions
BnMRD140	CAAT-box	CAAAT	1312	-	Pisum sativum	common cis-acting element in promoter and enhancer regions
BnMRD140	CAAT-box	CAAAT	1479	-	Pisum sativum	common cis-acting element in promoter and enhancer regions
BnMRD140	CAAT-box	CAAAT	1639	+	Pisum sativum	common cis-acting element in promoter and enhancer regions
BnMRD140	CAAT-box	CAAAT	1654	-	Pisum sativum	common cis-acting element in promoter and enhancer regions
BnMRD140	CAAT-box	CAAAT	1945	-	Pisum sativum	common cis-acting element in promoter and enhancer regions
BnMRD140	CAAT-box	CAAAT	1977	-	Pisum sativum	common cis-acting element in promoter and enhancer regions
BnMRD140	GATA-motif	AAGGATAAGG	741	+	Solanum tuberosum	part of a light responsive element
BnMRD140	GATA-motif	GATAGGA	1142	+	Arabidopsis thaliana	part of a light responsive element
BnMRD140	G-box	TACGTG	1042	-	Arabidopsis thaliana	cis-acting regulatory element involved in light responsiveness
BnMRD140	O2-site	GTTGACGTGA	1447	+	Zea mays	cis-acting regulatory element involved in zein metabolism regulation
BnMRD140	GT1-motif	GGTTAA	825	-	Arabidopsis thaliana	light responsive element
BnMRD140	ARE	AAACCA	1069	-	Zea mays	cis-acting regulatory element essential for the anaerobic induction
BnMRD140	TATA-box	TATA	85	+	Arabidopsis thaliana	core promoter element around -30 of transcription start
BnMRD140	TATA-box	TATA	422	+	Arabidopsis thaliana	core promoter element around -30 of transcription start
BnMRD140	TATA-box	TATAA	450	-	Arabidopsis thaliana	core promoter element around -30 of transcription start
BnMRD140	TATA-box	TATA	451	+	Arabidopsis thaliana	core promoter element around -30 of transcription start
BnMRD140	TATA-box	TATAA	490	-	Arabidopsis thaliana	core promoter element around -30 of transcription start
BnMRD140	TATA-box	TATA	491	+	Arabidopsis thaliana	core promoter element around -30 of transcription start
BnMRD140	TATA-box	TATAAAT	495	-	Brassica juncea	core promoter element around -30 of transcription start
BnMRD140	TATA-box	TATAAA	496	-	Helianthus annuus	core promoter element around -30 of transcription start
BnMRD140	TATA-box	TATAA	497	-	Arabidopsis thaliana	core promoter element around -30 of transcription start
BnMRD140	TATA-box	TATA	498	+	Arabidopsis thaliana	core promoter element around -30 of transcription start
BnMRD140	TATA-box	TATAA	529	-	Arabidopsis thaliana	core promoter element around -30 of transcription start
BnMRD140	TATA-box	TATA	530	+	Arabidopsis thaliana	core promoter element around -30 of transcription start
BnMRD140	TATA-box	TATAA	544	-	Arabidopsis thaliana	core promoter element around -30 of transcription start
BnMRD140	TATA-box	TATA	545	+	Arabidopsis thaliana	core promoter element around -30 of transcription start
BnMRD140	TATA-box	TATATTTATATTT	573	+	Avena sativa	core promoter element around -30 of transcription start
BnMRD140	TATA-box	ATATAA	734	+	Brassica oleracea	core promoter element around -30 of transcription start
BnMRD140	TATA-box	TATA	735	+	Arabidopsis thaliana	core promoter element around -30 of transcription start
BnMRD140	TATA-box	TATAAGAA	877	-	Zea mays	core promoter element around -30 of transcription start
BnMRD140	TATA-box	TATATAA	880	-	Arabidopsis thaliana	core promoter element around -30 of transcription start
BnMRD140	TATA-box	TATATA	881	+	Arabidopsis thaliana	core promoter element around -30 of transcription start
BnMRD140	TATA-box	TATA	883	+	Arabidopsis thaliana	core promoter element around -30 of transcription start
BnMRD140	TATA-box	TATA	914	+	Arabidopsis thaliana	core promoter element around -30 of transcription start
BnMRD140	TATA-box	ATATAA	946	+	Brassica oleracea	core promoter element around -30 of transcription start
BnMRD140	TATA-box	TATA	947	+	Arabidopsis thaliana	core promoter element around -30 of transcription start
BnMRD140	TATA-box	TATATA	1007	-	Arabidopsis thaliana	core promoter element around -30 of transcription start
BnMRD140	TATA-box	ATATAA	1008	+	Brassica oleracea	core promoter element around -30 of transcription start
BnMRD140	TATA-box	TATA	1009	-	Arabidopsis thaliana	core promoter element around -30 of transcription start
BnMRD140	TATA-box	TATAAAT	1214	-	Brassica juncea	core promoter element around -30 of transcription start
BnMRD140	TATA-box	TATAAA	1215	-	Helianthus annuus	core promoter element around -30 of transcription start
BnMRD140	TATA-box	TATAA	1216	-	Arabidopsis thaliana	core promoter element around -30 of transcription start
BnMRD140	TATA-box	TATA	1217	-	Arabidopsis thaliana	core promoter element around -30 of transcription start
BnMRD140	TATA-box	ATATAA	1252	+	Brassica oleracea	core promoter element around -30 of transcription start
BnMRD140	TATA-box	TATA	1253	-	Arabidopsis thaliana	core promoter element around -30 of transcription start
BnMRD140	TATA-box	ATATAT	1581	-	Brassica napus	core promoter element around -30 of transcription start
BnMRD140	TATA-box	TATA	1582	-	Arabidopsis thaliana	core promoter element around -30 of transcription start
BnMRD140	TATA-box	TATA	1698	-	Arabidopsis thaliana	core promoter element around -30 of transcription start
BnMRD140	TATA-box	TAAAGATT	1900	-	Arabidopsis thaliana	core promoter element around -30 of transcription start
BnMRD140	LTR	CCGAAA	967	+	Hordeum vulgare	cis-acting element involved in low-temperature responsiveness
BnMRD140	ABRE	TACGTGTC	1040	-	Oryza sativa	cis-acting element involved in the abscisic acid responsiveness
BnMRD140	ABRE	ACGTG	1042	-	Arabidopsis thaliana	cis-acting element involved in the abscisic acid responsiveness
BnMRD26		motif_sequence	332	-	organism	short_function
BnMRD26		motif_sequence	409	-	organism	short_function
BnMRD26		motif_sequence	466	-	organism	short_function
BnMRD26		motif_sequence	608	+	organism	short_function
BnMRD26		motif_sequence	708	+	organism	short_function
BnMRD26		motif_sequence	793	+	organism	short_function
BnMRD26		motif_sequence	812	+	organism	short_function
BnMRD26		motif_sequence	1361	+	organism	short_function
BnMRD26		motif_sequence	1930	+	organism	short_function
BnMRD26	AT1-motif	AATTATTTTTTATT	593	+	Solanum tuberosum	part of a light responsive module
BnMRD26	AE-box	AGAAACAA	1800	-	Arabidopsis thaliana	part of a module for light response
BnMRD26	Box 4	ATTAAT	97	+	Petroselinum crispum	part of a conserved DNA module involved in light responsiveness
BnMRD26	Box 4	ATTAAT	166	+	Petroselinum crispum	part of a conserved DNA module involved in light responsiveness
BnMRD26	Box 4	ATTAAT	1170	-	Petroselinum crispum	part of a conserved DNA module involved in light responsiveness
BnMRD26	Box 4	ATTAAT	1395	-	Petroselinum crispum	part of a conserved DNA module involved in light responsiveness
BnMRD26	Box 4	ATTAAT	1893	-	Petroselinum crispum	part of a conserved DNA module involved in light responsiveness
BnMRD26	CAAT-box	CAAAT	206	-	Pisum sativum	common cis-acting element in promoter and enhancer regions
BnMRD26	CAAT-box	CCAAT	487	+	Arabidopsis thaliana	common cis-acting element in promoter and enhancer regions
BnMRD26	CAAT-box	CAAAT	613	+	Pisum sativum	common cis-acting element in promoter and enhancer regions
BnMRD26	CAAT-box	CCAAT	648	+	Arabidopsis thaliana	common cis-acting element in promoter and enhancer regions
BnMRD26	CAAT-box	CAAAT	779	-	Pisum sativum	common cis-acting element in promoter and enhancer regions
BnMRD26	CAAT-box	CAAAT	855	-	Pisum sativum	common cis-acting element in promoter and enhancer regions
BnMRD26	CAAT-box	CAAAT	985	+	Pisum sativum	common cis-acting element in promoter and enhancer regions
BnMRD26	CAAT-box	CAAAT	988	-	Pisum sativum	common cis-acting element in promoter and enhancer regions
BnMRD26	CAAT-box	CAAAT	1090	+	Pisum sativum	common cis-acting element in promoter and enhancer regions
BnMRD26	CAAT-box	CAAAT	1203	-	Pisum sativum	common cis-acting element in promoter and enhancer regions
BnMRD26	CAAT-box	CAAAT	1211	+	Pisum sativum	common cis-acting element in promoter and enhancer regions
BnMRD26	CAAT-box	CCAAT	1301	-	Arabidopsis thaliana	common cis-acting element in promoter and enhancer regions
BnMRD26	CAAT-box	CAAAT	1308	+	Pisum sativum	common cis-acting element in promoter and enhancer regions
BnMRD26	CAAT-box	CCAAT	1383	-	Arabidopsis thaliana	common cis-acting element in promoter and enhancer regions
BnMRD26	CAAT-box	CAAAT	1435	+	Pisum sativum	common cis-acting element in promoter and enhancer regions
BnMRD26	CAAT-box	CCAAT	1461	+	Arabidopsis thaliana	common cis-acting element in promoter and enhancer regions
BnMRD26	CAAT-box	CAAAT	1786	+	Pisum sativum	common cis-acting element in promoter and enhancer regions
BnMRD26	GCN4_motif	TGAGTCA	1887	+	Oryza sativa	cis-regulatory element involved in endosperm expression
BnMRD26	G-Box	CACGTT	1950	+	Pisum sativum	cis-acting regulatory element involved in light responsiveness
BnMRD26	GT1-motif	GGTTAA	1922	-	Arabidopsis thaliana	light responsive element
BnMRD26	MRE	AACCTAA	197	-	Petroselinum crispum	MYB binding site involved in light responsiveness
BnMRD26	MRE	AACCTAA	1672	+	Petroselinum crispum	MYB binding site involved in light responsiveness
BnMRD26	ARE	AAACCA	366	+	Zea mays	cis-acting regulatory element essential for the anaerobic induction
BnMRD26	ARE	AAACCA	836	-	Zea mays	cis-acting regulatory element essential for the anaerobic induction
BnMRD26	ARE	AAACCA	981	+	Zea mays	cis-acting regulatory element essential for the anaerobic induction
BnMRD26	ARE	AAACCA	1811	-	Zea mays	cis-acting regulatory element essential for the anaerobic induction
BnMRD26	ARE	AAACCA	1963	-	Zea mays	cis-acting regulatory element essential for the anaerobic induction
BnMRD26	TATA-box	TATA	1	+	Arabidopsis thaliana	core promoter element around -30 of transcription start
BnMRD26	TATA-box	ATTATA	34	+	Brassica napus	core promoter element around -30 of transcription start
BnMRD26	TATA-box	TATATAA	35	-	Arabidopsis thaliana	core promoter element around -30 of transcription start
BnMRD26	TATA-box	TATATA	36	+	Arabidopsis thaliana	core promoter element around -30 of transcription start
BnMRD26	TATA-box	ATATAA	37	+	Brassica oleracea	core promoter element around -30 of transcription start
BnMRD26	TATA-box	TATA	38	+	Arabidopsis thaliana	core promoter element around -30 of transcription start
BnMRD26	TATA-box	TATAAAA	74	-	Pisum sativum	core promoter element around -30 of transcription start
BnMRD26	TATA-box	TATAAA	75	-	Helianthus annuus	core promoter element around -30 of transcription start
BnMRD26	TATA-box	TATAA	76	-	Arabidopsis thaliana	core promoter element around -30 of transcription start
BnMRD26	TATA-box	TATA	77	+	Arabidopsis thaliana	core promoter element around -30 of transcription start
BnMRD26	TATA-box	ATATAT	93	+	Brassica napus	core promoter element around -30 of transcription start
BnMRD26	TATA-box	TATA	94	+	Arabidopsis thaliana	core promoter element around -30 of transcription start
BnMRD26	TATA-box	TATACA	102	-	Helianthus annuus	core promoter element around -30 of transcription start
BnMRD26	TATA-box	TATA	104	+	Arabidopsis thaliana	core promoter element around -30 of transcription start
BnMRD26	TATA-box	TATA	152	+	Arabidopsis thaliana	core promoter element around -30 of transcription start
BnMRD26	TATA-box	ATATAT	170	+	Brassica napus	core promoter element around -30 of transcription start
BnMRD26	TATA-box	TATA	171	+	Arabidopsis thaliana	core promoter element around -30 of transcription start
BnMRD26	TATA-box	TACAAAA	316	-	Oryza sativa	core promoter element around -30 of transcription start
BnMRD26	TATA-box	ATATAT	413	+	Brassica napus	core promoter element around -30 of transcription start
BnMRD26	TATA-box	TATATA	414	+	Arabidopsis thaliana	core promoter element around -30 of transcription start
BnMRD26	TATA-box	ATATAA	415	+	Brassica oleracea	core promoter element around -30 of transcription start
BnMRD26	TATA-box	TATA	416	+	Arabidopsis thaliana	core promoter element around -30 of transcription start
BnMRD26	TATA-box	TATAA	426	-	Arabidopsis thaliana	core promoter element around -30 of transcription start
BnMRD26	TATA-box	TATA	427	+	Arabidopsis thaliana	core promoter element around -30 of transcription start
BnMRD26	TATA-box	ATATAT	450	+	Brassica napus	core promoter element around -30 of transcription start
BnMRD26	TATA-box	TATA	451	+	Arabidopsis thaliana	core promoter element around -30 of transcription start
BnMRD26	TATA-box	TATAAAA	497	-	Pisum sativum	core promoter element around -30 of transcription start
BnMRD26	TATA-box	TATAAA	498	-	Helianthus annuus	core promoter element around -30 of transcription start
BnMRD26	TATA-box	TATAA	499	-	Arabidopsis thaliana	core promoter element around -30 of transcription start
BnMRD26	TATA-box	TATA	500	+	Arabidopsis thaliana	core promoter element around -30 of transcription start
BnMRD26	TATA-box	TATAAAT	552	-	Brassica juncea	core promoter element around -30 of transcription start
BnMRD26	TATA-box	TATAAA	553	-	Helianthus annuus	core promoter element around -30 of transcription start
BnMRD26	TATA-box	TATAA	554	-	Arabidopsis thaliana	core promoter element around -30 of transcription start
BnMRD26	TATA-box	TATA	555	+	Arabidopsis thaliana	core promoter element around -30 of transcription start
BnMRD26	TATA-box	TATACA	578	-	Helianthus annuus	core promoter element around -30 of transcription start
BnMRD26	TATA-box	TATATA	580	+	Arabidopsis thaliana	core promoter element around -30 of transcription start
BnMRD26	TATA-box	ATATAT	581	+	Brassica napus	core promoter element around -30 of transcription start
BnMRD26	TATA-box	TATA	582	+	Arabidopsis thaliana	core promoter element around -30 of transcription start
BnMRD26	TATA-box	TATACA	625	-	Helianthus annuus	core promoter element around -30 of transcription start
BnMRD26	TATA-box	TATA	627	+	Arabidopsis thaliana	core promoter element around -30 of transcription start
BnMRD26	TATA-box	ATATAT	635	+	Brassica napus	core promoter element around -30 of transcription start
BnMRD26	TATA-box	TATATA	636	+	Arabidopsis thaliana	core promoter element around -30 of transcription start
BnMRD26	TATA-box	ATATAT	637	+	Brassica napus	core promoter element around -30 of transcription start
BnMRD26	TATA-box	TATA	638	+	Arabidopsis thaliana	core promoter element around -30 of transcription start
BnMRD26	TATA-box	TATA	765	+	Arabidopsis thaliana	core promoter element around -30 of transcription start
BnMRD26	TATA-box	ATATAT	885	+	Brassica napus	core promoter element around -30 of transcription start
BnMRD26	TATA-box	TATA	886	+	Arabidopsis thaliana	core promoter element around -30 of transcription start
BnMRD26	TATA-box	ATTATA	889	+	Brassica napus	core promoter element around -30 of transcription start
BnMRD26	TATA-box	TATATAA	890	-	Arabidopsis thaliana	core promoter element around -30 of transcription start
BnMRD26	TATA-box	TATATA	891	+	Arabidopsis thaliana	core promoter element around -30 of transcription start
BnMRD26	TATA-box	ATATAT	892	+	Brassica napus	core promoter element around -30 of transcription start
BnMRD26	TATA-box	TATATA	893	+	Arabidopsis thaliana	core promoter element around -30 of transcription start
BnMRD26	TATA-box	ATATAA	894	+	Brassica oleracea	core promoter element around -30 of transcription start
BnMRD26	TATA-box	TATA	895	+	Arabidopsis thaliana	core promoter element around -30 of transcription start
BnMRD26	TATA-box	ATTATA	962	+	Brassica napus	core promoter element around -30 of transcription start
BnMRD26	TATA-box	TATAA	963	-	Arabidopsis thaliana	core promoter element around -30 of transcription start
BnMRD26	TATA-box	TATA	964	+	Arabidopsis thaliana	core promoter element around -30 of transcription start
BnMRD26	TATA-box	TATAAAT	1010	-	Brassica juncea	core promoter element around -30 of transcription start
BnMRD26	TATA-box	TATAAA	1011	-	Helianthus annuus	core promoter element around -30 of transcription start
BnMRD26	TATA-box	TATAA	1012	-	Arabidopsis thaliana	core promoter element around -30 of transcription start
BnMRD26	TATA-box	TATA	1013	-	Arabidopsis thaliana	core promoter element around -30 of transcription start
BnMRD26	TATA-box	TATACA	1053	-	Helianthus annuus	core promoter element around -30 of transcription start
BnMRD26	TATA-box	TATA	1055	-	Arabidopsis thaliana	core promoter element around -30 of transcription start
BnMRD26	TATA-box	TATAAGAA	1095	-	Zea mays	core promoter element around -30 of transcription start
BnMRD26	TATA-box	TATAA	1098	-	Arabidopsis thaliana	core promoter element around -30 of transcription start
BnMRD26	TATA-box	TATA	1099	-	Arabidopsis thaliana	core promoter element around -30 of transcription start
BnMRD26	TATA-box	TACATAAA	1315	-	Oryza sativa	core promoter element around -30 of transcription start
BnMRD26	TATA-box	TATAAAA	1325	-	Pisum sativum	core promoter element around -30 of transcription start
BnMRD26	TATA-box	TATAAA	1326	-	Helianthus annuus	core promoter element around -30 of transcription start
BnMRD26	TATA-box	TATAA	1327	-	Arabidopsis thaliana	core promoter element around -30 of transcription start
BnMRD26	TATA-box	TATA	1328	-	Arabidopsis thaliana	core promoter element around -30 of transcription start
BnMRD26	TATA-box	ATATAA	1349	+	Brassica oleracea	core promoter element around -30 of transcription start
BnMRD26	TATA-box	TATA	1350	-	Arabidopsis thaliana	core promoter element around -30 of transcription start
BnMRD26	TATA-box	TATA	1388	-	Arabidopsis thaliana	core promoter element around -30 of transcription start
BnMRD26	TATA-box	TATAAAT	1441	-	Brassica juncea	core promoter element around -30 of transcription start
BnMRD26	TATA-box	TATAAA	1442	-	Helianthus annuus	core promoter element around -30 of transcription start
BnMRD26	TATA-box	TATAA	1443	-	Arabidopsis thaliana	core promoter element around -30 of transcription start
BnMRD26	TATA-box	TATA	1444	-	Arabidopsis thaliana	core promoter element around -30 of transcription start
BnMRD26	TATA-box	TATAA	1597	-	Arabidopsis thaliana	core promoter element around -30 of transcription start
BnMRD26	TATA-box	TATA	1598	-	Arabidopsis thaliana	core promoter element around -30 of transcription start
BnMRD26	TATA-box	TATA	1696	-	Arabidopsis thaliana	core promoter element around -30 of transcription start
BnMRD26	LTR	CCGAAA	1534	-	Hordeum vulgare	cis-acting element involved in low-temperature responsiveness
BnMRD26	MBS	CAACTG	1619	+	Arabidopsis thaliana	MYB binding site involved in drought-inducibility
BnMRD26	GA-motif	ATAGATAA	42	+	Arabidopsis thaliana	part of a light responsive element
BnMRD26	TATC-box	TATCCCA	1184	+	Oryza sativa	cis-acting element involved in gibberellin-responsiveness
BnMRD26	TCT-motif	TCTTAC	1709	+	Arabidopsis thaliana	part of a light responsive element
BnMRD26	ABRE	ACGTG	1950	-	Arabidopsis thaliana	cis-acting element involved in the abscisic acid responsiveness
BnMRD212		motif_sequence	164	-	organism	short_function
BnMRD212		motif_sequence	180	+	organism	short_function
BnMRD212		motif_sequence	211	+	organism	short_function
BnMRD212		motif_sequence	467	-	organism	short_function
BnMRD212		motif_sequence	640	-	organism	short_function
BnMRD212		motif_sequence	698	+	organism	short_function
BnMRD212		motif_sequence	792	+	organism	short_function
BnMRD212		motif_sequence	1332	+	organism	short_function
BnMRD212		motif_sequence	1343	-	organism	short_function
BnMRD212		motif_sequence	1347	+	organism	short_function
BnMRD212		motif_sequence	1386	+	organism	short_function
BnMRD212		motif_sequence	1418	-	organism	short_function
BnMRD212		motif_sequence	1422	+	organism	short_function
BnMRD212		motif_sequence	1430	+	organism	short_function
BnMRD212		motif_sequence	1461	+	organism	short_function
BnMRD212		motif_sequence	1630	-	organism	short_function
BnMRD212		motif_sequence	1932	-	organism	short_function
BnMRD212	P-box	CCTTTTG	909	-	Oryza sativa	gibberellin-responsive element
BnMRD212	GARE-motif	TCTGTTG	1326	-	Brassica oleracea	gibberellin-responsive element
BnMRD212	GARE-motif	TCTGTTG	1887	+	Brassica oleracea	gibberellin-responsive element
BnMRD212	Box 4	ATTAAT	311	+	Petroselinum crispum	part of a conserved DNA module involved in light responsiveness
BnMRD212	Box 4	ATTAAT	922	+	Petroselinum crispum	part of a conserved DNA module involved in light responsiveness
BnMRD212	Box 4	ATTAAT	1071	-	Petroselinum crispum	part of a conserved DNA module involved in light responsiveness
BnMRD212	Box 4	ATTAAT	1915	-	Petroselinum crispum	part of a conserved DNA module involved in light responsiveness
BnMRD212	CAAT-box	CAAAT	244	+	Pisum sativum	common cis-acting element in promoter and enhancer regions
BnMRD212	CAAT-box	CAAAT	435	-	Pisum sativum	common cis-acting element in promoter and enhancer regions
BnMRD212	CAAT-box	CAAAT	874	+	Pisum sativum	common cis-acting element in promoter and enhancer regions
BnMRD212	CAAT-box	CCAAT	1005	+	Arabidopsis thaliana	common cis-acting element in promoter and enhancer regions
BnMRD212	CAAT-box	CCAAT	1053	-	Arabidopsis thaliana	common cis-acting element in promoter and enhancer regions
BnMRD212	CAAT-box	CCAAT	1077	+	Arabidopsis thaliana	common cis-acting element in promoter and enhancer regions
BnMRD212	CAAT-box	CAAAT	1180	+	Pisum sativum	common cis-acting element in promoter and enhancer regions
BnMRD212	CAAT-box	CCAAT	1427	+	Arabidopsis thaliana	common cis-acting element in promoter and enhancer regions
BnMRD212	CAAT-box	CAAAT	1508	-	Pisum sativum	common cis-acting element in promoter and enhancer regions
BnMRD212	CAAT-box	CAAAT	1537	+	Pisum sativum	common cis-acting element in promoter and enhancer regions
BnMRD212	CAAT-box	CCAAT	1568	+	Arabidopsis thaliana	common cis-acting element in promoter and enhancer regions
BnMRD212	CAAT-box	CAAAT	1683	+	Pisum sativum	common cis-acting element in promoter and enhancer regions
BnMRD212	CAAT-box	CAAAT	1688	+	Pisum sativum	common cis-acting element in promoter and enhancer regions
BnMRD212	CAAT-box	CAAAT	1713	-	Pisum sativum	common cis-acting element in promoter and enhancer regions
BnMRD212	CAAT-box	CAAAT	1800	-	Pisum sativum	common cis-acting element in promoter and enhancer regions
BnMRD212	GCN4_motif	TGAGTCA	1716	-	Oryza sativa	cis-regulatory element involved in endosperm expression
BnMRD212	G-Box	CACGTT	66	-	Pisum sativum	cis-acting regulatory element involved in light responsiveness
BnMRD212	G-box	TACGTG	290	+	Arabidopsis thaliana	cis-acting regulatory element involved in light responsiveness
BnMRD212	O2-site	GATGACATGG	1854	-	Zea mays	cis-acting regulatory element involved in zein metabolism regulation
BnMRD212	GT1-motif	GGTTAA	1096	+	Arabidopsis thaliana	light responsive element
BnMRD212	TATA-box	TATATAA	128	-	Arabidopsis thaliana	core promoter element around -30 of transcription start
BnMRD212	TATA-box	TATATA	129	+	Arabidopsis thaliana	core promoter element around -30 of transcription start
BnMRD212	TATA-box	ATATAA	130	+	Brassica oleracea	core promoter element around -30 of transcription start
BnMRD212	TATA-box	TATA	131	+	Arabidopsis thaliana	core promoter element around -30 of transcription start
BnMRD212	TATA-box	ATATAA	256	+	Brassica oleracea	core promoter element around -30 of transcription start
BnMRD212	TATA-box	TATA	257	+	Arabidopsis thaliana	core promoter element around -30 of transcription start
BnMRD212	TATA-box	TATA	288	+	Arabidopsis thaliana	core promoter element around -30 of transcription start
BnMRD212	TATA-box	TATA	367	+	Arabidopsis thaliana	core promoter element around -30 of transcription start
BnMRD212	TATA-box	ATATAT	711	+	Brassica napus	core promoter element around -30 of transcription start
BnMRD212	TATA-box	TATA	712	+	Arabidopsis thaliana	core promoter element around -30 of transcription start
BnMRD212	TATA-box	TATAA	834	-	Arabidopsis thaliana	core promoter element around -30 of transcription start
BnMRD212	TATA-box	TATA	835	+	Arabidopsis thaliana	core promoter element around -30 of transcription start
BnMRD212	TATA-box	TATAA	918	-	Arabidopsis thaliana	core promoter element around -30 of transcription start
BnMRD212	TATA-box	TATA	919	+	Arabidopsis thaliana	core promoter element around -30 of transcription start
BnMRD212	TATA-box	TATAAAA	940	-	Pisum sativum	core promoter element around -30 of transcription start
BnMRD212	TATA-box	TATAAA	941	-	Helianthus annuus	core promoter element around -30 of transcription start
BnMRD212	TATA-box	TATAA	942	-	Arabidopsis thaliana	core promoter element around -30 of transcription start
BnMRD212	TATA-box	TATA	943	+	Arabidopsis thaliana	core promoter element around -30 of transcription start
BnMRD212	TATA-box	TATA	950	+	Arabidopsis thaliana	core promoter element around -30 of transcription start
BnMRD212	TATA-box	TATAAAA	957	-	Pisum sativum	core promoter element around -30 of transcription start
BnMRD212	TATA-box	TATAAA	958	-	Helianthus annuus	core promoter element around -30 of transcription start
BnMRD212	TATA-box	TATATAA	959	-	Arabidopsis thaliana	core promoter element around -30 of transcription start
BnMRD212	TATA-box	TATATA	960	+	Arabidopsis thaliana	core promoter element around -30 of transcription start
BnMRD212	TATA-box	TATA	962	+	Arabidopsis thaliana	core promoter element around -30 of transcription start
BnMRD212	TATA-box	TATAAAA	997	-	Pisum sativum	core promoter element around -30 of transcription start
BnMRD212	TATA-box	TATAAA	998	-	Helianthus annuus	core promoter element around -30 of transcription start
BnMRD212	TATA-box	TATAA	999	-	Arabidopsis thaliana	core promoter element around -30 of transcription start
BnMRD212	TATA-box	TATA	1000	-	Arabidopsis thaliana	core promoter element around -30 of transcription start
BnMRD212	TATA-box	ATTATA	1048	+	Brassica napus	core promoter element around -30 of transcription start
BnMRD212	TATA-box	TATAA	1049	-	Arabidopsis thaliana	core promoter element around -30 of transcription start
BnMRD212	TATA-box	TATA	1050	-	Arabidopsis thaliana	core promoter element around -30 of transcription start
BnMRD212	TATA-box	TATAAAA	1062	-	Pisum sativum	core promoter element around -30 of transcription start
BnMRD212	TATA-box	TATAAA	1063	-	Helianthus annuus	core promoter element around -30 of transcription start
BnMRD212	TATA-box	TATAA	1064	-	Arabidopsis thaliana	core promoter element around -30 of transcription start
BnMRD212	TATA-box	TATA	1065	-	Arabidopsis thaliana	core promoter element around -30 of transcription start
BnMRD212	TATA-box	ATTATA	1132	+	Brassica napus	core promoter element around -30 of transcription start
BnMRD212	TATA-box	TATAA	1133	-	Arabidopsis thaliana	core promoter element around -30 of transcription start
BnMRD212	TATA-box	TATA	1134	-	Arabidopsis thaliana	core promoter element around -30 of transcription start
BnMRD212	TATA-box	TATATA	1161	-	Arabidopsis thaliana	core promoter element around -30 of transcription start
BnMRD212	TATA-box	TATA	1163	-	Arabidopsis thaliana	core promoter element around -30 of transcription start
BnMRD212	TATA-box	TATAAAA	1598	-	Pisum sativum	core promoter element around -30 of transcription start
BnMRD212	TATA-box	TATAAA	1599	-	Helianthus annuus	core promoter element around -30 of transcription start
BnMRD212	TATA-box	TATAA	1600	-	Arabidopsis thaliana	core promoter element around -30 of transcription start
BnMRD212	TATA-box	TATA	1601	-	Arabidopsis thaliana	core promoter element around -30 of transcription start
BnMRD212	TATA-box	TATAAAA	1783	-	Pisum sativum	core promoter element around -30 of transcription start
BnMRD212	TATA-box	TATAAA	1784	-	Helianthus annuus	core promoter element around -30 of transcription start
BnMRD212	TATA-box	TATAA	1785	-	Arabidopsis thaliana	core promoter element around -30 of transcription start
BnMRD212	TATA-box	TATA	1786	-	Arabidopsis thaliana	core promoter element around -30 of transcription start
BnMRD212	LTR	CCGAAA	80	+	Hordeum vulgare	cis-acting element involved in low-temperature responsiveness
BnMRD212	LTR	CCGAAA	350	-	Hordeum vulgare	cis-acting element involved in low-temperature responsiveness
BnMRD212	MBS	CAACTG	972	+	Arabidopsis thaliana	MYB binding site involved in drought-inducibility
BnMRD212	MBS	CAACTG	1297	-	Arabidopsis thaliana	MYB binding site involved in drought-inducibility
BnMRD212	TCA-element	CCATCTTTTT	1690	-	Nicotiana tabacum	cis-acting element involved in salicylic acid responsiveness
BnMRD212	TCT-motif	TCTTAC	456	-	Arabidopsis thaliana	part of a light responsive element
BnMRD212	ABRE	ACGTG	67	+	Arabidopsis thaliana	cis-acting element involved in the abscisic acid responsiveness
BnMRD212	ABRE	ACGTG	291	+	Arabidopsis thaliana	cis-acting element involved in the abscisic acid responsiveness
BnMRD108		motif_sequence	231	-	organism	short_function
BnMRD108		motif_sequence	247	+	organism	short_function
BnMRD108		motif_sequence	278	+	organism	short_function
BnMRD108		motif_sequence	300	+	organism	short_function
BnMRD108		motif_sequence	425	-	organism	short_function
BnMRD108		motif_sequence	655	-	organism	short_function
BnMRD108		motif_sequence	766	+	organism	short_function
BnMRD108		motif_sequence	860	+	organism	short_function
BnMRD108		motif_sequence	1446	+	organism	short_function
BnMRD108		motif_sequence	1457	-	organism	short_function
BnMRD108		motif_sequence	1461	+	organism	short_function
BnMRD108		motif_sequence	1500	+	organism	short_function
BnMRD108		motif_sequence	1532	-	organism	short_function
BnMRD108		motif_sequence	1536	+	organism	short_function
BnMRD108		motif_sequence	1544	+	organism	short_function
BnMRD108		motif_sequence	1575	+	organism	short_function
BnMRD108		motif_sequence	1671	+	organism	short_function
BnMRD108		motif_sequence	1931	-	organism	short_function
BnMRD108	CAT-box	GCCACT	1251	-	Arabidopsis thaliana	cis-acting regulatory element related to meristem expression
BnMRD108	A-box	CCGTCC	484	-	Petroselinum crispum	cis-acting regulatory element
BnMRD108	GARE-motif	TCTGTTG	1425	-	Brassica oleracea	gibberellin-responsive element
BnMRD108	GARE-motif	TCTGTTG	1440	-	Brassica oleracea	gibberellin-responsive element
BnMRD108	GARE-motif	TCTGTTG	1886	+	Brassica oleracea	gibberellin-responsive element
BnMRD108	Box 4	ATTAAT	205	+	Petroselinum crispum	part of a conserved DNA module involved in light responsiveness
BnMRD108	Box 4	ATTAAT	379	+	Petroselinum crispum	part of a conserved DNA module involved in light responsiveness
BnMRD108	Box 4	ATTAAT	998	+	Petroselinum crispum	part of a conserved DNA module involved in light responsiveness
BnMRD108	Box 4	ATTAAT	1191	-	Petroselinum crispum	part of a conserved DNA module involved in light responsiveness
BnMRD108	Box 4	ATTAAT	1914	-	Petroselinum crispum	part of a conserved DNA module involved in light responsiveness
BnMRD108	CCAAT-box	CAACGG	691	+	Hordeum vulgare	MYBHv1 binding site
BnMRD108	Sp1	GGGCGG	99	-	Oryza sativa	light responsive element
BnMRD108	CAAT-box	CAAAT	944	+	Pisum sativum	common cis-acting element in promoter and enhancer regions
BnMRD108	CAAT-box	CAAAT	964	-	Pisum sativum	common cis-acting element in promoter and enhancer regions
BnMRD108	CAAT-box	CAAAT	1035	-	Pisum sativum	common cis-acting element in promoter and enhancer regions
BnMRD108	CAAT-box	CAAAT	1046	-	Pisum sativum	common cis-acting element in promoter and enhancer regions
BnMRD108	CAAT-box	CCAAT	1173	-	Arabidopsis thaliana	common cis-acting element in promoter and enhancer regions
BnMRD108	CAAT-box	CAAAT	1279	+	Pisum sativum	common cis-acting element in promoter and enhancer regions
BnMRD108	CAAT-box	CCAAT	1541	+	Arabidopsis thaliana	common cis-acting element in promoter and enhancer regions
BnMRD108	CAAT-box	CCAAT	1611	-	Arabidopsis thaliana	common cis-acting element in promoter and enhancer regions
BnMRD108	CAAT-box	CAAAT	1621	-	Pisum sativum	common cis-acting element in promoter and enhancer regions
BnMRD108	CAAT-box	CAAAT	1650	+	Pisum sativum	common cis-acting element in promoter and enhancer regions
BnMRD108	CAAT-box	CAAAT	1653	-	Pisum sativum	common cis-acting element in promoter and enhancer regions
BnMRD108	CAAT-box	CAAAT	1773	+	Pisum sativum	common cis-acting element in promoter and enhancer regions
BnMRD108	CAAT-box	CAAAT	1799	-	Pisum sativum	common cis-acting element in promoter and enhancer regions
BnMRD108	AT-rich element	ATAGAAATCAA	1820	-	Glycine max	binding site of AT-rich DNA binding protein (ATBP-1)
BnMRD108	O2-site	GATGACATGG	393	-	Zea mays	cis-acting regulatory element involved in zein metabolism regulation
BnMRD108	O2-site	GATGACATGG	1853	-	Zea mays	cis-acting regulatory element involved in zein metabolism regulation
BnMRD108	GT1-motif	GGTTAA	369	+	Arabidopsis thaliana	light responsive element
BnMRD108	ARE	AAACCA	314	+	Zea mays	cis-acting regulatory element essential for the anaerobic induction
BnMRD108	TATA-box	ATATAT	42	+	Brassica napus	core promoter element around -30 of transcription start
BnMRD108	TATA-box	TATA	43	+	Arabidopsis thaliana	core promoter element around -30 of transcription start
BnMRD108	TATA-box	TACAAAA	131	-	Oryza sativa	core promoter element around -30 of transcription start
BnMRD108	TATA-box	TATATAA	197	-	Arabidopsis thaliana	core promoter element around -30 of transcription start
BnMRD108	TATA-box	TATATA	198	+	Arabidopsis thaliana	core promoter element around -30 of transcription start
BnMRD108	TATA-box	ATATAA	199	+	Brassica oleracea	core promoter element around -30 of transcription start
BnMRD108	TATA-box	TATA	200	+	Arabidopsis thaliana	core promoter element around -30 of transcription start
BnMRD108	TATA-box	TATA	356	+	Arabidopsis thaliana	core promoter element around -30 of transcription start
BnMRD108	TATA-box	ATATAT	779	+	Brassica napus	core promoter element around -30 of transcription start
BnMRD108	TATA-box	TATA	780	+	Arabidopsis thaliana	core promoter element around -30 of transcription start
BnMRD108	TATA-box	TATAA	904	-	Arabidopsis thaliana	core promoter element around -30 of transcription start
BnMRD108	TATA-box	TATA	905	+	Arabidopsis thaliana	core promoter element around -30 of transcription start
BnMRD108	TATA-box	TATAA	994	-	Arabidopsis thaliana	core promoter element around -30 of transcription start
BnMRD108	TATA-box	TATA	995	+	Arabidopsis thaliana	core promoter element around -30 of transcription start
BnMRD108	TATA-box	TATATA	1027	-	Arabidopsis thaliana	core promoter element around -30 of transcription start
BnMRD108	TATA-box	ATATAT	1028	-	Brassica napus	core promoter element around -30 of transcription start
BnMRD108	TATA-box	TATA	1029	-	Arabidopsis thaliana	core promoter element around -30 of transcription start
BnMRD108	TATA-box	TATAAAA	1117	-	Pisum sativum	core promoter element around -30 of transcription start
BnMRD108	TATA-box	TATAAA	1118	-	Helianthus annuus	core promoter element around -30 of transcription start
BnMRD108	TATA-box	TATAA	1119	-	Arabidopsis thaliana	core promoter element around -30 of transcription start
BnMRD108	TATA-box	TATA	1120	-	Arabidopsis thaliana	core promoter element around -30 of transcription start
BnMRD108	TATA-box	ATTATA	1168	+	Brassica napus	core promoter element around -30 of transcription start
BnMRD108	TATA-box	TATAA	1169	-	Arabidopsis thaliana	core promoter element around -30 of transcription start
BnMRD108	TATA-box	TATA	1170	-	Arabidopsis thaliana	core promoter element around -30 of transcription start
BnMRD108	TATA-box	TATAAAA	1182	-	Pisum sativum	core promoter element around -30 of transcription start
BnMRD108	TATA-box	TATAAA	1183	-	Helianthus annuus	core promoter element around -30 of transcription start
BnMRD108	TATA-box	TATAA	1184	-	Arabidopsis thaliana	core promoter element around -30 of transcription start
BnMRD108	TATA-box	TATA	1185	-	Arabidopsis thaliana	core promoter element around -30 of transcription start
BnMRD108	TATA-box	TATTTAAA	1223	+	Arabidopsis thaliana	core promoter element around -30 of transcription start
BnMRD108	TATA-box	ATTATA	1231	+	Brassica napus	core promoter element around -30 of transcription start
BnMRD108	TATA-box	TATAA	1232	-	Arabidopsis thaliana	core promoter element around -30 of transcription start
BnMRD108	TATA-box	TATA	1233	-	Arabidopsis thaliana	core promoter element around -30 of transcription start
BnMRD108	TATA-box	TATATA	1260	-	Arabidopsis thaliana	core promoter element around -30 of transcription start
BnMRD108	TATA-box	TATA	1262	-	Arabidopsis thaliana	core promoter element around -30 of transcription start
BnMRD108	TATA-box	TATAAAA	1781	-	Pisum sativum	core promoter element around -30 of transcription start
BnMRD108	TATA-box	TATAAA	1782	-	Helianthus annuus	core promoter element around -30 of transcription start
BnMRD108	TATA-box	TATAA	1783	-	Arabidopsis thaliana	core promoter element around -30 of transcription start
BnMRD108	TATA-box	TATA	1784	-	Arabidopsis thaliana	core promoter element around -30 of transcription start
BnMRD108	LTR	CCGAAA	419	-	Hordeum vulgare	cis-acting element involved in low-temperature responsiveness
BnMRD108	MBS	CAACTG	216	-	Arabidopsis thaliana	MYB binding site involved in drought-inducibility
BnMRD108	MBS	CAACTG	1092	+	Arabidopsis thaliana	MYB binding site involved in drought-inducibility
BnMRD108	MBS	CAACTG	1396	-	Arabidopsis thaliana	MYB binding site involved in drought-inducibility
BnMRD108	GA-motif	ATAGATAA	389	-	Arabidopsis thaliana	part of a light responsive element
BnMRD108	GA-motif	ATAGATAA	1263	+	Arabidopsis thaliana	part of a light responsive element
BnMRD81		motif_sequence	12	+	organism	short_function
BnMRD81		motif_sequence	53	-	organism	short_function
BnMRD81		motif_sequence	217	+	organism	short_function
BnMRD81		motif_sequence	882	-	organism	short_function
BnMRD81		motif_sequence	1008	-	organism	short_function
BnMRD81		motif_sequence	1190	+	organism	short_function
BnMRD81		motif_sequence	1374	-	organism	short_function
BnMRD81		motif_sequence	1564	+	organism	short_function
BnMRD81		motif_sequence	1688	+	organism	short_function
BnMRD81		motif_sequence	1787	-	organism	short_function
BnMRD81		motif_sequence	1867	-	organism	short_function
BnMRD81		motif_sequence	1976	-	organism	short_function
BnMRD81	CGTCA-motif	CGTCA	1246	+	Hordeum vulgare	cis-acting regulatory element involved in the MeJA-responsiveness
BnMRD81	A-box	CCGTCC	1558	-	Petroselinum crispum	cis-acting regulatory element
BnMRD81	MBSI	aaaAaaC(G/C)GTTA	1918	+	Petunia hybrida	MYB binding site involved in flavonoid biosynthetic genes regulation
BnMRD81	Box 4	ATTAAT	1037	-	Petroselinum crispum	part of a conserved DNA module involved in light responsiveness
BnMRD81	Box 4	ATTAAT	1385	-	Petroselinum crispum	part of a conserved DNA module involved in light responsiveness
BnMRD81	Box 4	ATTAAT	1534	-	Petroselinum crispum	part of a conserved DNA module involved in light responsiveness
BnMRD81	TGACG-motif	TGACG	1246	-	Hordeum vulgare	cis-acting regulatory element involved in the MeJA-responsiveness
BnMRD81	LAMP-element	CTTTATCA	1696	+	Pisum sativum	part of a light responsive element
BnMRD81	CCAAT-box	CAACGG	564	+	Hordeum vulgare	MYBHv1 binding site
BnMRD81	AT1-motif	AATTATTTTTTATT	1345	-	Solanum tuberosum	part of a light responsive module
BnMRD81	TC-rich repeats	ATTCTCTAAC	1821	+	Nicotiana tabacum	cis-acting element involved in defense and stress responsiveness
BnMRD81	CAAT-box	CAAAT	318	-	Pisum sativum	common cis-acting element in promoter and enhancer regions
BnMRD81	CAAT-box	CAAAT	498	+	Pisum sativum	common cis-acting element in promoter and enhancer regions
BnMRD81	CAAT-box	CAAAT	524	-	Pisum sativum	common cis-acting element in promoter and enhancer regions
BnMRD81	CAAT-box	CAAAT	669	-	Pisum sativum	common cis-acting element in promoter and enhancer regions
BnMRD81	CAAT-box	CAAAT	680	-	Pisum sativum	common cis-acting element in promoter and enhancer regions
BnMRD81	CAAT-box	CAAAT	873	-	Pisum sativum	common cis-acting element in promoter and enhancer regions
BnMRD81	CAAT-box	CAAAT	1113	-	Pisum sativum	common cis-acting element in promoter and enhancer regions
BnMRD81	CAAT-box	CAAAT	1212	-	Pisum sativum	common cis-acting element in promoter and enhancer regions
BnMRD81	CAAT-box	CAAAT	1319	-	Pisum sativum	common cis-acting element in promoter and enhancer regions
BnMRD81	CAAT-box	CAAAT	1509	+	Pisum sativum	common cis-acting element in promoter and enhancer regions
BnMRD81	ARE	AAACCA	553	-	Zea mays	cis-acting regulatory element essential for the anaerobic induction
BnMRD81	ARE	AAACCA	1423	+	Zea mays	cis-acting regulatory element essential for the anaerobic induction
BnMRD81	TATA-box	TATAA	28	-	Arabidopsis thaliana	core promoter element around -30 of transcription start
BnMRD81	TATA-box	TATA	29	+	Arabidopsis thaliana	core promoter element around -30 of transcription start
BnMRD81	TATA-box	TATAAAT	34	-	Brassica juncea	core promoter element around -30 of transcription start
BnMRD81	TATA-box	TATAAA	35	-	Helianthus annuus	core promoter element around -30 of transcription start
BnMRD81	TATA-box	TATAA	36	-	Arabidopsis thaliana	core promoter element around -30 of transcription start
BnMRD81	TATA-box	TATA	37	+	Arabidopsis thaliana	core promoter element around -30 of transcription start
BnMRD81	TATA-box	ATATAT	47	+	Brassica napus	core promoter element around -30 of transcription start
BnMRD81	TATA-box	TATA	48	+	Arabidopsis thaliana	core promoter element around -30 of transcription start
BnMRD81	TATA-box	TATAA	88	-	Arabidopsis thaliana	core promoter element around -30 of transcription start
BnMRD81	TATA-box	TATA	89	+	Arabidopsis thaliana	core promoter element around -30 of transcription start
BnMRD81	TATA-box	TATTTAAA	110	+	Arabidopsis thaliana	core promoter element around -30 of transcription start
BnMRD81	TATA-box	TATTTAAA	112	-	Arabidopsis thaliana	core promoter element around -30 of transcription start
BnMRD81	TATA-box	ATATAT	117	+	Brassica napus	core promoter element around -30 of transcription start
BnMRD81	TATA-box	TATA	118	+	Arabidopsis thaliana	core promoter element around -30 of transcription start
BnMRD81	TATA-box	ATATAT	138	+	Brassica napus	core promoter element around -30 of transcription start
BnMRD81	TATA-box	TATATA	139	+	Arabidopsis thaliana	core promoter element around -30 of transcription start
BnMRD81	TATA-box	ATATAA	140	+	Brassica oleracea	core promoter element around -30 of transcription start
BnMRD81	TATA-box	TATA	141	+	Arabidopsis thaliana	core promoter element around -30 of transcription start
BnMRD81	TATA-box	ATATAT	274	+	Brassica napus	core promoter element around -30 of transcription start
BnMRD81	TATA-box	TATA	275	+	Arabidopsis thaliana	core promoter element around -30 of transcription start
BnMRD81	TATA-box	TATAAAA	326	-	Pisum sativum	core promoter element around -30 of transcription start
BnMRD81	TATA-box	TATAAA	327	-	Helianthus annuus	core promoter element around -30 of transcription start
BnMRD81	TATA-box	TATATAA	328	-	Arabidopsis thaliana	core promoter element around -30 of transcription start
BnMRD81	TATA-box	TATATA	329	+	Arabidopsis thaliana	core promoter element around -30 of transcription start
BnMRD81	TATA-box	ATATAT	330	+	Brassica napus	core promoter element around -30 of transcription start
BnMRD81	TATA-box	TATA	331	+	Arabidopsis thaliana	core promoter element around -30 of transcription start
BnMRD81	TATA-box	TACATAAA	366	-	Oryza sativa	core promoter element around -30 of transcription start
BnMRD81	TATA-box	TATAA	382	-	Arabidopsis thaliana	core promoter element around -30 of transcription start
BnMRD81	TATA-box	TATA	383	+	Arabidopsis thaliana	core promoter element around -30 of transcription start
BnMRD81	TATA-box	TATAAATA	395	-	Daucus carota	core promoter element around -30 of transcription start
BnMRD81	TATA-box	TATAAAT	396	-	Brassica juncea	core promoter element around -30 of transcription start
BnMRD81	TATA-box	TATAAA	397	-	Helianthus annuus	core promoter element around -30 of transcription start
BnMRD81	TATA-box	TATAA	398	-	Arabidopsis thaliana	core promoter element around -30 of transcription start
BnMRD81	TATA-box	TATA	399	+	Arabidopsis thaliana	core promoter element around -30 of transcription start
BnMRD81	TATA-box	TATAA	412	-	Arabidopsis thaliana	core promoter element around -30 of transcription start
BnMRD81	TATA-box	TATA	413	+	Arabidopsis thaliana	core promoter element around -30 of transcription start
BnMRD81	TATA-box	TATAA	429	-	Arabidopsis thaliana	core promoter element around -30 of transcription start
BnMRD81	TATA-box	TATA	430	+	Arabidopsis thaliana	core promoter element around -30 of transcription start
BnMRD81	TATA-box	ATATAT	434	+	Brassica napus	core promoter element around -30 of transcription start
BnMRD81	TATA-box	TATA	435	+	Arabidopsis thaliana	core promoter element around -30 of transcription start
BnMRD81	TATA-box	ATATAA	452	+	Brassica oleracea	core promoter element around -30 of transcription start
BnMRD81	TATA-box	TATA	453	+	Arabidopsis thaliana	core promoter element around -30 of transcription start
BnMRD81	TATA-box	TATA	462	+	Arabidopsis thaliana	core promoter element around -30 of transcription start
BnMRD81	TATA-box	ATTATA	471	+	Brassica napus	core promoter element around -30 of transcription start
BnMRD81	TATA-box	TATATAA	472	-	Arabidopsis thaliana	core promoter element around -30 of transcription start
BnMRD81	TATA-box	TATATA	473	+	Arabidopsis thaliana	core promoter element around -30 of transcription start
BnMRD81	TATA-box	ATATAA	474	+	Brassica oleracea	core promoter element around -30 of transcription start
BnMRD81	TATA-box	TATA	475	+	Arabidopsis thaliana	core promoter element around -30 of transcription start
BnMRD81	TATA-box	TACATAAA	503	+	Oryza sativa	core promoter element around -30 of transcription start
BnMRD81	TATA-box	TACAAAA	633	-	Oryza sativa	core promoter element around -30 of transcription start
BnMRD81	TATA-box	ATTATA	695	+	Brassica napus	core promoter element around -30 of transcription start
BnMRD81	TATA-box	TATAA	696	-	Arabidopsis thaliana	core promoter element around -30 of transcription start
BnMRD81	TATA-box	TATA	697	+	Arabidopsis thaliana	core promoter element around -30 of transcription start
BnMRD81	TATA-box	ATTATA	726	+	Brassica napus	core promoter element around -30 of transcription start
BnMRD81	TATA-box	TATAA	727	-	Arabidopsis thaliana	core promoter element around -30 of transcription start
BnMRD81	TATA-box	TATA	728	+	Arabidopsis thaliana	core promoter element around -30 of transcription start
BnMRD81	TATA-box	ATTATA	743	+	Brassica napus	core promoter element around -30 of transcription start
BnMRD81	TATA-box	TATAA	744	-	Arabidopsis thaliana	core promoter element around -30 of transcription start
BnMRD81	TATA-box	TATA	745	+	Arabidopsis thaliana	core promoter element around -30 of transcription start
BnMRD81	TATA-box	ATATAA	759	+	Brassica oleracea	core promoter element around -30 of transcription start
BnMRD81	TATA-box	TATA	760	+	Arabidopsis thaliana	core promoter element around -30 of transcription start
BnMRD81	TATA-box	ATATAA	786	+	Brassica oleracea	core promoter element around -30 of transcription start
BnMRD81	TATA-box	TATA	787	+	Arabidopsis thaliana	core promoter element around -30 of transcription start
BnMRD81	TATA-box	ATATAA	801	+	Brassica oleracea	core promoter element around -30 of transcription start
BnMRD81	TATA-box	TATA	802	+	Arabidopsis thaliana	core promoter element around -30 of transcription start
BnMRD81	TATA-box	TATAAAA	830	-	Pisum sativum	core promoter element around -30 of transcription start
BnMRD81	TATA-box	TATAAA	831	-	Helianthus annuus	core promoter element around -30 of transcription start
BnMRD81	TATA-box	TATAA	832	-	Arabidopsis thaliana	core promoter element around -30 of transcription start
BnMRD81	TATA-box	TATA	833	+	Arabidopsis thaliana	core promoter element around -30 of transcription start
BnMRD81	TATA-box	TATAA	857	-	Arabidopsis thaliana	core promoter element around -30 of transcription start
BnMRD81	TATA-box	TATA	858	+	Arabidopsis thaliana	core promoter element around -30 of transcription start
BnMRD81	TATA-box	taTATAAAtc	885	-	Arabidopsis thaliana	core promoter element around -30 of transcription start
BnMRD81	TATA-box	TATAAAT	886	-	Brassica juncea	core promoter element around -30 of transcription start
BnMRD81	TATA-box	TATAAA	887	-	Helianthus annuus	core promoter element around -30 of transcription start
BnMRD81	TATA-box	TATAA	888	-	Arabidopsis thaliana	core promoter element around -30 of transcription start
BnMRD81	TATA-box	TATA	889	+	Arabidopsis thaliana	core promoter element around -30 of transcription start
BnMRD81	TATA-box	TATTTAAA	900	+	Arabidopsis thaliana	core promoter element around -30 of transcription start
BnMRD81	TATA-box	TACAAAA	923	-	Oryza sativa	core promoter element around -30 of transcription start
BnMRD81	TATA-box	TATACA	926	-	Helianthus annuus	core promoter element around -30 of transcription start
BnMRD81	TATA-box	TATA	928	+	Arabidopsis thaliana	core promoter element around -30 of transcription start
BnMRD81	TATA-box	TATACA	934	-	Helianthus annuus	core promoter element around -30 of transcription start
BnMRD81	TATA-box	TATA	936	+	Arabidopsis thaliana	core promoter element around -30 of transcription start
BnMRD81	TATA-box	TATAAAA	943	-	Pisum sativum	core promoter element around -30 of transcription start
BnMRD81	TATA-box	TATAAA	944	-	Helianthus annuus	core promoter element around -30 of transcription start
BnMRD81	TATA-box	TATATAA	945	-	Arabidopsis thaliana	core promoter element around -30 of transcription start
BnMRD81	TATA-box	TATATA	946	+	Arabidopsis thaliana	core promoter element around -30 of transcription start
BnMRD81	TATA-box	ATATAT	947	+	Brassica napus	core promoter element around -30 of transcription start
BnMRD81	TATA-box	TATA	948	+	Arabidopsis thaliana	core promoter element around -30 of transcription start
BnMRD81	TATA-box	TATACA	954	-	Helianthus annuus	core promoter element around -30 of transcription start
BnMRD81	TATA-box	TATATA	956	+	Arabidopsis thaliana	core promoter element around -30 of transcription start
BnMRD81	TATA-box	ATATAA	957	+	Brassica oleracea	core promoter element around -30 of transcription start
BnMRD81	TATA-box	TATA	958	+	Arabidopsis thaliana	core promoter element around -30 of transcription start
BnMRD81	TATA-box	TATAAAA	999	-	Pisum sativum	core promoter element around -30 of transcription start
BnMRD81	TATA-box	TATAAA	1000	-	Helianthus annuus	core promoter element around -30 of transcription start
BnMRD81	TATA-box	TATAA	1001	-	Arabidopsis thaliana	core promoter element around -30 of transcription start
BnMRD81	TATA-box	TATA	1002	-	Arabidopsis thaliana	core promoter element around -30 of transcription start
BnMRD81	TATA-box	ATATAT	1041	-	Brassica napus	core promoter element around -30 of transcription start
BnMRD81	TATA-box	TATATA	1042	-	Arabidopsis thaliana	core promoter element around -30 of transcription start
BnMRD81	TATA-box	ATATAA	1043	+	Brassica oleracea	core promoter element around -30 of transcription start
BnMRD81	TATA-box	TATA	1044	-	Arabidopsis thaliana	core promoter element around -30 of transcription start
BnMRD81	TATA-box	TATATTTATATTT	1057	+	Avena sativa	core promoter element around -30 of transcription start
BnMRD81	TATA-box	TATAAATA	1065	-	Daucus carota	core promoter element around -30 of transcription start
BnMRD81	TATA-box	TATAAAT	1066	-	Brassica juncea	core promoter element around -30 of transcription start
BnMRD81	TATA-box	TATAAA	1067	-	Helianthus annuus	core promoter element around -30 of transcription start
BnMRD81	TATA-box	TATAA	1068	-	Arabidopsis thaliana	core promoter element around -30 of transcription start
BnMRD81	TATA-box	TATA	1069	-	Arabidopsis thaliana	core promoter element around -30 of transcription start
BnMRD81	TATA-box	TATAAAA	1127	-	Pisum sativum	core promoter element around -30 of transcription start
BnMRD81	TATA-box	TATAAA	1128	-	Helianthus annuus	core promoter element around -30 of transcription start
BnMRD81	TATA-box	TATAA	1129	-	Arabidopsis thaliana	core promoter element around -30 of transcription start
BnMRD81	TATA-box	TATATTTATATTT	1130	+	Avena sativa	core promoter element around -30 of transcription start
BnMRD81	TATA-box	TATACA	1225	-	Helianthus annuus	core promoter element around -30 of transcription start
BnMRD81	TATA-box	TATA	1227	-	Arabidopsis thaliana	core promoter element around -30 of transcription start
BnMRD81	TATA-box	TATA	1434	-	Arabidopsis thaliana	core promoter element around -30 of transcription start
BnMRD81	TATA-box	ATTATA	1545	+	Brassica napus	core promoter element around -30 of transcription start
BnMRD81	TATA-box	TATAA	1546	-	Arabidopsis thaliana	core promoter element around -30 of transcription start
BnMRD81	TATA-box	TATA	1547	-	Arabidopsis thaliana	core promoter element around -30 of transcription start
BnMRD81	TATA-box	TAAAGATT	1735	-	Arabidopsis thaliana	core promoter element around -30 of transcription start
BnMRD81	TATA-box	TATAAA	1739	-	Helianthus annuus	core promoter element around -30 of transcription start
BnMRD81	TATA-box	TATAA	1740	-	Arabidopsis thaliana	core promoter element around -30 of transcription start
BnMRD81	TATA-box	TATA	1741	-	Arabidopsis thaliana	core promoter element around -30 of transcription start
BnMRD81	TATA-box	TATAA	1988	-	Arabidopsis thaliana	core promoter element around -30 of transcription start
BnMRD81	TATA-box	TATA	1989	-	Arabidopsis thaliana	core promoter element around -30 of transcription start
BnMRD81	LTR	CCGAAA	1670	+	Hordeum vulgare	cis-acting element involved in low-temperature responsiveness
BnMRD81	MBS	CAACTG	549	+	Arabidopsis thaliana	MYB binding site involved in drought-inducibility
BnMRD81	MBS	CAACTG	1845	+	Arabidopsis thaliana	MYB binding site involved in drought-inducibility
BnMRD81	TCT-motif	TCTTAC	247	+	Arabidopsis thaliana	part of a light responsive element
BnMRD81	TCT-motif	TCTTAC	1948	+	Arabidopsis thaliana	part of a light responsive element
BnMRD81	TGA-element	AACGAC	1410	+	Brassica oleracea	auxin-responsive element
BnMRD156		motif_sequence	77	-	organism	short_function
BnMRD156		motif_sequence	193	+	organism	short_function
BnMRD156		motif_sequence	453	+	organism	short_function
BnMRD156		motif_sequence	482	+	organism	short_function
BnMRD156		motif_sequence	522	+	organism	short_function
BnMRD156		motif_sequence	679	-	organism	short_function
BnMRD156		motif_sequence	701	-	organism	short_function
BnMRD156		motif_sequence	807	+	organism	short_function
BnMRD156		motif_sequence	930	+	organism	short_function
BnMRD156		motif_sequence	1072	+	organism	short_function
BnMRD156		motif_sequence	1346	+	organism	short_function
BnMRD156		motif_sequence	1398	+	organism	short_function
BnMRD156		motif_sequence	1426	+	organism	short_function
BnMRD156		motif_sequence	1791	-	organism	short_function
BnMRD156		motif_sequence	1819	+	organism	short_function
BnMRD156		motif_sequence	1842	+	organism	short_function
BnMRD156		motif_sequence	1930	-	organism	short_function
BnMRD156	Sp1	GGGCGG	1543	-	Oryza sativa	light responsive element
BnMRD156	CGTCA-motif	CGTCA	542	+	Hordeum vulgare	cis-acting regulatory element involved in the MeJA-responsiveness
BnMRD156	AE-box	AGAAACAA	171	+	Arabidopsis thaliana	part of a module for light response
BnMRD156	circadian	CAAAGATATC	87	-	Lycopersicon esculentum	cis-acting regulatory element involved in circadian control
BnMRD156	CAAT-box	CAAAT	54	+	Pisum sativum	common cis-acting element in promoter and enhancer regions
BnMRD156	CAAT-box	CAAAT	62	+	Pisum sativum	common cis-acting element in promoter and enhancer regions
BnMRD156	CAAT-box	CAAAT	198	+	Pisum sativum	common cis-acting element in promoter and enhancer regions
BnMRD156	CAAT-box	CAAAT	272	-	Pisum sativum	common cis-acting element in promoter and enhancer regions
BnMRD156	CAAT-box	CCAAT	533	-	Arabidopsis thaliana	common cis-acting element in promoter and enhancer regions
BnMRD156	CAAT-box	CCAAT	624	-	Arabidopsis thaliana	common cis-acting element in promoter and enhancer regions
BnMRD156	CAAT-box	CAAAT	845	+	Pisum sativum	common cis-acting element in promoter and enhancer regions
BnMRD156	CAAT-box	CAAAT	978	-	Pisum sativum	common cis-acting element in promoter and enhancer regions
BnMRD156	CAAT-box	CAAAT	1079	-	Pisum sativum	common cis-acting element in promoter and enhancer regions
BnMRD156	CAAT-box	CAAAT	1093	-	Pisum sativum	common cis-acting element in promoter and enhancer regions
BnMRD156	CAAT-box	CAAAT	1374	-	Pisum sativum	common cis-acting element in promoter and enhancer regions
BnMRD156	CAAT-box	CAAAT	1456	+	Pisum sativum	common cis-acting element in promoter and enhancer regions
BnMRD156	CAAT-box	CAAAT	1606	-	Pisum sativum	common cis-acting element in promoter and enhancer regions
BnMRD156	CAAT-box	CAAAT	1978	-	Pisum sativum	common cis-acting element in promoter and enhancer regions
BnMRD156	TGACG-motif	TGACG	542	-	Hordeum vulgare	cis-acting regulatory element involved in the MeJA-responsiveness
BnMRD156	G-Box	CACGTT	1053	+	Pisum sativum	cis-acting regulatory element involved in light responsiveness
BnMRD156	GATA-motif	AAGATAAGATT	1854	+	Arabidopsis thaliana	part of a light responsive element
BnMRD156	GT1-motif	GGTTAA	1725	-	Arabidopsis thaliana	light responsive element
BnMRD156	MRE	AACCTAA	1863	-	Petroselinum crispum	MYB binding site involved in light responsiveness
BnMRD156	ARE	AAACCA	70	-	Zea mays	cis-acting regulatory element essential for the anaerobic induction
BnMRD156	ARE	AAACCA	613	-	Zea mays	cis-acting regulatory element essential for the anaerobic induction
BnMRD156	ARE	AAACCA	1571	-	Zea mays	cis-acting regulatory element essential for the anaerobic induction
BnMRD156	ARE	AAACCA	1891	-	Zea mays	cis-acting regulatory element essential for the anaerobic induction
BnMRD156	TATA-box	TAAAGATT	46	+	Arabidopsis thaliana	core promoter element around -30 of transcription start
BnMRD156	TATA-box	TATA	154	+	Arabidopsis thaliana	core promoter element around -30 of transcription start
BnMRD156	TATA-box	TATA	318	+	Arabidopsis thaliana	core promoter element around -30 of transcription start
BnMRD156	TATA-box	ATATAT	361	+	Brassica napus	core promoter element around -30 of transcription start
BnMRD156	TATA-box	TATA	362	+	Arabidopsis thaliana	core promoter element around -30 of transcription start
BnMRD156	TATA-box	TATA	388	+	Arabidopsis thaliana	core promoter element around -30 of transcription start
BnMRD156	TATA-box	TATAA	749	-	Arabidopsis thaliana	core promoter element around -30 of transcription start
BnMRD156	TATA-box	TATA	750	+	Arabidopsis thaliana	core promoter element around -30 of transcription start
BnMRD156	TATA-box	TACATAAA	869	-	Oryza sativa	core promoter element around -30 of transcription start
BnMRD156	TATA-box	TATA	888	+	Arabidopsis thaliana	core promoter element around -30 of transcription start
BnMRD156	TATA-box	TACAAAA	914	-	Oryza sativa	core promoter element around -30 of transcription start
BnMRD156	TATA-box	TATAA	946	-	Arabidopsis thaliana	core promoter element around -30 of transcription start
BnMRD156	TATA-box	TATA	947	+	Arabidopsis thaliana	core promoter element around -30 of transcription start
BnMRD156	TATA-box	TATAA	965	-	Arabidopsis thaliana	core promoter element around -30 of transcription start
BnMRD156	TATA-box	TATA	966	+	Arabidopsis thaliana	core promoter element around -30 of transcription start
BnMRD156	TATA-box	TATTTAAA	1010	+	Arabidopsis thaliana	core promoter element around -30 of transcription start
BnMRD156	TATA-box	TATA	1029	-	Arabidopsis thaliana	core promoter element around -30 of transcription start
BnMRD156	TATA-box	ATTATA	1034	+	Brassica napus	core promoter element around -30 of transcription start
BnMRD156	TATA-box	TATAA	1035	-	Arabidopsis thaliana	core promoter element around -30 of transcription start
BnMRD156	TATA-box	TATA	1036	-	Arabidopsis thaliana	core promoter element around -30 of transcription start
BnMRD156	TATA-box	TATAAAT	1102	-	Brassica juncea	core promoter element around -30 of transcription start
BnMRD156	TATA-box	TATAAA	1103	-	Helianthus annuus	core promoter element around -30 of transcription start
BnMRD156	TATA-box	TATAA	1104	-	Arabidopsis thaliana	core promoter element around -30 of transcription start
BnMRD156	TATA-box	TATA	1105	-	Arabidopsis thaliana	core promoter element around -30 of transcription start
BnMRD156	TATA-box	ATATAT	1276	-	Brassica napus	core promoter element around -30 of transcription start
BnMRD156	TATA-box	TATATA	1277	-	Arabidopsis thaliana	core promoter element around -30 of transcription start
BnMRD156	TATA-box	ATATAT	1278	-	Brassica napus	core promoter element around -30 of transcription start
BnMRD156	TATA-box	TATATA	1279	-	Arabidopsis thaliana	core promoter element around -30 of transcription start
BnMRD156	TATA-box	ATATAT	1280	-	Brassica napus	core promoter element around -30 of transcription start
BnMRD156	TATA-box	TATATA	1281	-	Arabidopsis thaliana	core promoter element around -30 of transcription start
BnMRD156	TATA-box	ATATAT	1282	-	Brassica napus	core promoter element around -30 of transcription start
BnMRD156	TATA-box	TATATA	1283	-	Arabidopsis thaliana	core promoter element around -30 of transcription start
BnMRD156	TATA-box	ATATAT	1284	-	Brassica napus	core promoter element around -30 of transcription start
BnMRD156	TATA-box	TATATA	1285	-	Arabidopsis thaliana	core promoter element around -30 of transcription start
BnMRD156	TATA-box	ATATAT	1286	-	Brassica napus	core promoter element around -30 of transcription start
BnMRD156	TATA-box	TATATA	1287	-	Arabidopsis thaliana	core promoter element around -30 of transcription start
BnMRD156	TATA-box	ATATAT	1288	-	Brassica napus	core promoter element around -30 of transcription start
BnMRD156	TATA-box	TATATA	1289	-	Arabidopsis thaliana	core promoter element around -30 of transcription start
BnMRD156	TATA-box	ATATAT	1290	-	Brassica napus	core promoter element around -30 of transcription start
BnMRD156	TATA-box	TATATA	1291	-	Arabidopsis thaliana	core promoter element around -30 of transcription start
BnMRD156	TATA-box	ATATAT	1292	-	Brassica napus	core promoter element around -30 of transcription start
BnMRD156	TATA-box	TATATA	1293	-	Arabidopsis thaliana	core promoter element around -30 of transcription start
BnMRD156	TATA-box	ATATAT	1294	-	Brassica napus	core promoter element around -30 of transcription start
BnMRD156	TATA-box	TATATA	1295	-	Arabidopsis thaliana	core promoter element around -30 of transcription start
BnMRD156	TATA-box	ATATAT	1296	-	Brassica napus	core promoter element around -30 of transcription start
BnMRD156	TATA-box	TATATA	1297	-	Arabidopsis thaliana	core promoter element around -30 of transcription start
BnMRD156	TATA-box	ATATAT	1298	-	Brassica napus	core promoter element around -30 of transcription start
BnMRD156	TATA-box	TATATA	1299	-	Arabidopsis thaliana	core promoter element around -30 of transcription start
BnMRD156	TATA-box	ATATAT	1300	-	Brassica napus	core promoter element around -30 of transcription start
BnMRD156	TATA-box	TATATA	1301	-	Arabidopsis thaliana	core promoter element around -30 of transcription start
BnMRD156	TATA-box	ATATAT	1302	-	Brassica napus	core promoter element around -30 of transcription start
BnMRD156	TATA-box	TATATA	1303	-	Arabidopsis thaliana	core promoter element around -30 of transcription start
BnMRD156	TATA-box	ATATAT	1304	-	Brassica napus	core promoter element around -30 of transcription start
BnMRD156	TATA-box	TATATA	1305	-	Arabidopsis thaliana	core promoter element around -30 of transcription start
BnMRD156	TATA-box	ATATAT	1306	-	Brassica napus	core promoter element around -30 of transcription start
BnMRD156	TATA-box	TATATA	1307	-	Arabidopsis thaliana	core promoter element around -30 of transcription start
BnMRD156	TATA-box	ATATAT	1308	-	Brassica napus	core promoter element around -30 of transcription start
BnMRD156	TATA-box	TATATA	1309	-	Arabidopsis thaliana	core promoter element around -30 of transcription start
BnMRD156	TATA-box	ATATAT	1310	-	Brassica napus	core promoter element around -30 of transcription start
BnMRD156	TATA-box	TATATA	1311	-	Arabidopsis thaliana	core promoter element around -30 of transcription start
BnMRD156	TATA-box	ATATAT	1312	-	Brassica napus	core promoter element around -30 of transcription start
BnMRD156	TATA-box	TATA	1313	-	Arabidopsis thaliana	core promoter element around -30 of transcription start
BnMRD156	TATA-box	TACAAAA	1550	+	Oryza sativa	core promoter element around -30 of transcription start
BnMRD156	TATA-box	TAAAGATT	1733	-	Arabidopsis thaliana	core promoter element around -30 of transcription start
BnMRD156	TATA-box	TATA	1960	-	Arabidopsis thaliana	core promoter element around -30 of transcription start
BnMRD156	LTR	CCGAAA	1906	-	Hordeum vulgare	cis-acting element involved in low-temperature responsiveness
BnMRD156	TCT-motif	TCTTAC	446	-	Arabidopsis thaliana	part of a light responsive element
BnMRD156	ABRE	ACGTG	1053	-	Arabidopsis thaliana	cis-acting element involved in the abscisic acid responsiveness
BnMRD46		motif_sequence	41	-	organism	short_function
BnMRD46		motif_sequence	201	+	organism	short_function
BnMRD46		motif_sequence	361	-	organism	short_function
BnMRD46		motif_sequence	438	+	organism	short_function
BnMRD46		motif_sequence	481	-	organism	short_function
BnMRD46		motif_sequence	486	-	organism	short_function
BnMRD46		motif_sequence	669	-	organism	short_function
BnMRD46		motif_sequence	726	+	organism	short_function
BnMRD46		motif_sequence	847	-	organism	short_function
BnMRD46		motif_sequence	1034	-	organism	short_function
BnMRD46		motif_sequence	1107	+	organism	short_function
BnMRD46		motif_sequence	1672	+	organism	short_function
BnMRD46		motif_sequence	1728	+	organism	short_function
BnMRD46		motif_sequence	1816	-	organism	short_function
BnMRD46		motif_sequence	1840	+	organism	short_function
BnMRD46		motif_sequence	1983	-	organism	short_function
BnMRD46	CGTCA-motif	CGTCA	633	+	Hordeum vulgare	cis-acting regulatory element involved in the MeJA-responsiveness
BnMRD46	CGTCA-motif	CGTCA	682	-	Hordeum vulgare	cis-acting regulatory element involved in the MeJA-responsiveness
BnMRD46	CGTCA-motif	CGTCA	862	-	Hordeum vulgare	cis-acting regulatory element involved in the MeJA-responsiveness
BnMRD46	CGTCA-motif	CGTCA	1168	-	Hordeum vulgare	cis-acting regulatory element involved in the MeJA-responsiveness
BnMRD46	A-box	CCGTCC	1706	-	Petroselinum crispum	cis-acting regulatory element
BnMRD46	3-AF1 binding site	TAAGAGAGGAA	8	-	Solanum tuberosum	light responsive element
BnMRD46	Box 4	ATTAAT	612	+	Petroselinum crispum	part of a conserved DNA module involved in light responsiveness
BnMRD46	TGACG-motif	TGACG	633	-	Hordeum vulgare	cis-acting regulatory element involved in the MeJA-responsiveness
BnMRD46	TGACG-motif	TGACG	682	+	Hordeum vulgare	cis-acting regulatory element involved in the MeJA-responsiveness
BnMRD46	TGACG-motif	TGACG	862	+	Hordeum vulgare	cis-acting regulatory element involved in the MeJA-responsiveness
BnMRD46	TGACG-motif	TGACG	1168	+	Hordeum vulgare	cis-acting regulatory element involved in the MeJA-responsiveness
BnMRD46	TC-rich repeats	GTTTTCTTAC	445	+	Nicotiana tabacum	cis-acting element involved in defense and stress responsiveness
BnMRD46	CAAT-box	CCAAT	102	-	Arabidopsis thaliana	common cis-acting element in promoter and enhancer regions
BnMRD46	CAAT-box	CCAAT	552	-	Arabidopsis thaliana	common cis-acting element in promoter and enhancer regions
BnMRD46	CAAT-box	CCAAT	585	+	Arabidopsis thaliana	common cis-acting element in promoter and enhancer regions
BnMRD46	CAAT-box	CCAAT	755	+	Arabidopsis thaliana	common cis-acting element in promoter and enhancer regions
BnMRD46	CAAT-box	CCAAT	768	+	Arabidopsis thaliana	common cis-acting element in promoter and enhancer regions
BnMRD46	CAAT-box	CCAAT	843	-	Arabidopsis thaliana	common cis-acting element in promoter and enhancer regions
BnMRD46	CAAT-box	CAAAT	1021	-	Pisum sativum	common cis-acting element in promoter and enhancer regions
BnMRD46	CAAT-box	CCAAT	1209	-	Arabidopsis thaliana	common cis-acting element in promoter and enhancer regions
BnMRD46	CAAT-box	CAAAT	1291	+	Pisum sativum	common cis-acting element in promoter and enhancer regions
BnMRD46	CAAT-box	CAAAT	1413	+	Pisum sativum	common cis-acting element in promoter and enhancer regions
BnMRD46	CAAT-box	CAAAT	1509	+	Pisum sativum	common cis-acting element in promoter and enhancer regions
BnMRD46	CAAT-box	CAAAT	1656	-	Pisum sativum	common cis-acting element in promoter and enhancer regions
BnMRD46	CAAT-box	CAAAT	1678	-	Pisum sativum	common cis-acting element in promoter and enhancer regions
BnMRD46	CAAT-box	CAAAT	1964	-	Pisum sativum	common cis-acting element in promoter and enhancer regions
BnMRD46	G-Box	CACGTT	734	+	Pisum sativum	cis-acting regulatory element involved in light responsiveness
BnMRD46	G-Box	CACGTT	1053	-	Pisum sativum	cis-acting regulatory element involved in light responsiveness
BnMRD46	G-Box	CACGTG	1195	-	Pisum sativum	cis-acting regulatory element involved in light responsiveness
BnMRD46	GATA-motif	GATAGGA	9	-	Arabidopsis thaliana	part of a light responsive element
BnMRD46	GATA-motif	GATAGGA	476	+	Arabidopsis thaliana	part of a light responsive element
BnMRD46	G-box	CCACGTAA	818	-	Brassica napus	cis-acting regulatory element involved in light responsiveness
BnMRD46	G-box	TACGTG	819	+	Arabidopsis thaliana	cis-acting regulatory element involved in light responsiveness
BnMRD46	G-box	CACGTC	863	-	Zea mays	cis-acting regulatory element involved in light responsiveness
BnMRD46	G-box	ACACGTGT	1194	-	Brassica napus	cis-acting regulatory element involved in light responsiveness
BnMRD46	G-box	CACGTG	1195	-	Arabidopsis thaliana	cis-acting regulatory element involved in light responsiveness
BnMRD46	GT1-motif	GGTTAA	1739	-	Arabidopsis thaliana	light responsive element
BnMRD46	MRE	AACCTAA	1719	-	Petroselinum crispum	MYB binding site involved in light responsiveness
BnMRD46	MRE	AACCTAA	1741	+	Petroselinum crispum	MYB binding site involved in light responsiveness
BnMRD46	ARE	AAACCA	117	-	Zea mays	cis-acting regulatory element essential for the anaerobic induction
BnMRD46	ARE	AAACCA	245	+	Zea mays	cis-acting regulatory element essential for the anaerobic induction
BnMRD46	ARE	AAACCA	953	+	Zea mays	cis-acting regulatory element essential for the anaerobic induction
BnMRD46	ARE	AAACCA	1681	-	Zea mays	cis-acting regulatory element essential for the anaerobic induction
BnMRD46	ARE	AAACCA	1686	-	Zea mays	cis-acting regulatory element essential for the anaerobic induction
BnMRD46	TATA-box	TATATAA	303	-	Arabidopsis thaliana	core promoter element around -30 of transcription start
BnMRD46	TATA-box	TATATA	304	+	Arabidopsis thaliana	core promoter element around -30 of transcription start
BnMRD46	TATA-box	ATATAA	305	+	Brassica oleracea	core promoter element around -30 of transcription start
BnMRD46	TATA-box	TATA	306	+	Arabidopsis thaliana	core promoter element around -30 of transcription start
BnMRD46	TATA-box	ATATAT	342	+	Brassica napus	core promoter element around -30 of transcription start
BnMRD46	TATA-box	TATATA	343	+	Arabidopsis thaliana	core promoter element around -30 of transcription start
BnMRD46	TATA-box	ATATAA	344	+	Brassica oleracea	core promoter element around -30 of transcription start
BnMRD46	TATA-box	TATA	345	+	Arabidopsis thaliana	core promoter element around -30 of transcription start
BnMRD46	TATA-box	ATTATA	389	+	Brassica napus	core promoter element around -30 of transcription start
BnMRD46	TATA-box	TATAA	390	-	Arabidopsis thaliana	core promoter element around -30 of transcription start
BnMRD46	TATA-box	TATA	391	+	Arabidopsis thaliana	core promoter element around -30 of transcription start
BnMRD46	TATA-box	ATTATA	416	+	Brassica napus	core promoter element around -30 of transcription start
BnMRD46	TATA-box	TATAA	417	-	Arabidopsis thaliana	core promoter element around -30 of transcription start
BnMRD46	TATA-box	TATA	418	+	Arabidopsis thaliana	core promoter element around -30 of transcription start
BnMRD46	TATA-box	TATAAATA	518	-	Daucus carota	core promoter element around -30 of transcription start
BnMRD46	TATA-box	TATAAAT	519	-	Brassica juncea	core promoter element around -30 of transcription start
BnMRD46	TATA-box	TATAAA	520	-	Helianthus annuus	core promoter element around -30 of transcription start
BnMRD46	TATA-box	TATAA	521	-	Arabidopsis thaliana	core promoter element around -30 of transcription start
BnMRD46	TATA-box	TATA	522	+	Arabidopsis thaliana	core promoter element around -30 of transcription start
BnMRD46	TATA-box	ATATAT	779	+	Brassica napus	core promoter element around -30 of transcription start
BnMRD46	TATA-box	TATA	780	+	Arabidopsis thaliana	core promoter element around -30 of transcription start
BnMRD46	TATA-box	ATATAT	886	+	Brassica napus	core promoter element around -30 of transcription start
BnMRD46	TATA-box	TATA	887	+	Arabidopsis thaliana	core promoter element around -30 of transcription start
BnMRD46	TATA-box	TATA	903	+	Arabidopsis thaliana	core promoter element around -30 of transcription start
BnMRD46	TATA-box	TATA	914	+	Arabidopsis thaliana	core promoter element around -30 of transcription start
BnMRD46	TATA-box	TATAAAA	926	-	Pisum sativum	core promoter element around -30 of transcription start
BnMRD46	TATA-box	TATAAA	927	-	Helianthus annuus	core promoter element around -30 of transcription start
BnMRD46	TATA-box	TATATAA	928	-	Arabidopsis thaliana	core promoter element around -30 of transcription start
BnMRD46	TATA-box	TATATA	929	+	Arabidopsis thaliana	core promoter element around -30 of transcription start
BnMRD46	TATA-box	ATATAA	930	+	Brassica oleracea	core promoter element around -30 of transcription start
BnMRD46	TATA-box	TATA	931	+	Arabidopsis thaliana	core promoter element around -30 of transcription start
BnMRD46	TATA-box	TATAAA	941	-	Helianthus annuus	core promoter element around -30 of transcription start
BnMRD46	TATA-box	TATAA	942	-	Arabidopsis thaliana	core promoter element around -30 of transcription start
BnMRD46	TATA-box	TATA	943	+	Arabidopsis thaliana	core promoter element around -30 of transcription start
BnMRD46	TATA-box	ATTATA	946	+	Brassica napus	core promoter element around -30 of transcription start
BnMRD46	TATA-box	TATAA	947	-	Arabidopsis thaliana	core promoter element around -30 of transcription start
BnMRD46	TATA-box	TATA	948	+	Arabidopsis thaliana	core promoter element around -30 of transcription start
BnMRD46	TATA-box	TATAAAA	971	-	Pisum sativum	core promoter element around -30 of transcription start
BnMRD46	TATA-box	TATAAA	972	-	Helianthus annuus	core promoter element around -30 of transcription start
BnMRD46	TATA-box	TATAA	973	-	Arabidopsis thaliana	core promoter element around -30 of transcription start
BnMRD46	TATA-box	TATA	974	+	Arabidopsis thaliana	core promoter element around -30 of transcription start
BnMRD46	TATA-box	TATAAAA	993	-	Pisum sativum	core promoter element around -30 of transcription start
BnMRD46	TATA-box	TATAAA	994	-	Helianthus annuus	core promoter element around -30 of transcription start
BnMRD46	TATA-box	TATATAA	995	-	Arabidopsis thaliana	core promoter element around -30 of transcription start
BnMRD46	TATA-box	TATATA	996	+	Arabidopsis thaliana	core promoter element around -30 of transcription start
BnMRD46	TATA-box	ATATAT	997	+	Brassica napus	core promoter element around -30 of transcription start
BnMRD46	TATA-box	TATA	998	+	Arabidopsis thaliana	core promoter element around -30 of transcription start
BnMRD46	TATA-box	TATAAAA	1006	-	Pisum sativum	core promoter element around -30 of transcription start
BnMRD46	TATA-box	TATAAA	1007	-	Helianthus annuus	core promoter element around -30 of transcription start
BnMRD46	TATA-box	TATAA	1008	-	Arabidopsis thaliana	core promoter element around -30 of transcription start
BnMRD46	TATA-box	TATA	1009	-	Arabidopsis thaliana	core promoter element around -30 of transcription start
BnMRD46	TATA-box	ATTATA	1128	+	Brassica napus	core promoter element around -30 of transcription start
BnMRD46	TATA-box	TATAA	1129	-	Arabidopsis thaliana	core promoter element around -30 of transcription start
BnMRD46	TATA-box	TATA	1130	-	Arabidopsis thaliana	core promoter element around -30 of transcription start
BnMRD46	TATA-box	TATAA	1140	-	Arabidopsis thaliana	core promoter element around -30 of transcription start
BnMRD46	TATA-box	TATA	1141	-	Arabidopsis thaliana	core promoter element around -30 of transcription start
BnMRD46	TATA-box	TATAAAA	1240	-	Pisum sativum	core promoter element around -30 of transcription start
BnMRD46	TATA-box	TATAAA	1241	-	Helianthus annuus	core promoter element around -30 of transcription start
BnMRD46	TATA-box	TATAA	1242	-	Arabidopsis thaliana	core promoter element around -30 of transcription start
BnMRD46	TATA-box	TATA	1243	-	Arabidopsis thaliana	core promoter element around -30 of transcription start
BnMRD46	TATA-box	ATATAA	1276	+	Brassica oleracea	core promoter element around -30 of transcription start
BnMRD46	TATA-box	TATA	1277	-	Arabidopsis thaliana	core promoter element around -30 of transcription start
BnMRD46	TATA-box	TATAAGAA	1296	-	Zea mays	core promoter element around -30 of transcription start
BnMRD46	TATA-box	TATAA	1299	-	Arabidopsis thaliana	core promoter element around -30 of transcription start
BnMRD46	TATA-box	TATA	1300	-	Arabidopsis thaliana	core promoter element around -30 of transcription start
BnMRD46	TATA-box	ATATAA	1312	+	Brassica oleracea	core promoter element around -30 of transcription start
BnMRD46	TATA-box	TATA	1313	-	Arabidopsis thaliana	core promoter element around -30 of transcription start
BnMRD46	TATA-box	ATATAA	1344	+	Brassica oleracea	core promoter element around -30 of transcription start
BnMRD46	TATA-box	TATA	1345	-	Arabidopsis thaliana	core promoter element around -30 of transcription start
BnMRD46	TATA-box	ATATAA	1375	+	Brassica oleracea	core promoter element around -30 of transcription start
BnMRD46	TATA-box	TATA	1376	-	Arabidopsis thaliana	core promoter element around -30 of transcription start
BnMRD46	TATA-box	ATTATA	1386	+	Brassica napus	core promoter element around -30 of transcription start
BnMRD46	TATA-box	TATAA	1387	-	Arabidopsis thaliana	core promoter element around -30 of transcription start
BnMRD46	TATA-box	TATA	1388	-	Arabidopsis thaliana	core promoter element around -30 of transcription start
BnMRD46	TATA-box	ATATAT	1406	-	Brassica napus	core promoter element around -30 of transcription start
BnMRD46	TATA-box	TATA	1407	-	Arabidopsis thaliana	core promoter element around -30 of transcription start
BnMRD46	TATA-box	ATATAT	1483	-	Brassica napus	core promoter element around -30 of transcription start
BnMRD46	TATA-box	TATA	1484	-	Arabidopsis thaliana	core promoter element around -30 of transcription start
BnMRD46	TATA-box	taTATAAAtc	1494	-	Arabidopsis thaliana	core promoter element around -30 of transcription start
BnMRD46	TATA-box	ccTATAAAaa	1496	-	Arabidopsis thaliana	core promoter element around -30 of transcription start
BnMRD46	TATA-box	TATAAAA	1497	-	Pisum sativum	core promoter element around -30 of transcription start
BnMRD46	TATA-box	TATAAA	1498	-	Helianthus annuus	core promoter element around -30 of transcription start
BnMRD46	TATA-box	TATAA	1499	-	Arabidopsis thaliana	core promoter element around -30 of transcription start
BnMRD46	TATA-box	TATA	1500	-	Arabidopsis thaliana	core promoter element around -30 of transcription start
BnMRD46	TATA-box	ATTATA	1592	+	Brassica napus	core promoter element around -30 of transcription start
BnMRD46	TATA-box	TATAA	1593	-	Arabidopsis thaliana	core promoter element around -30 of transcription start
BnMRD46	TATA-box	TATA	1594	-	Arabidopsis thaliana	core promoter element around -30 of transcription start
BnMRD46	TATA-box	TATA	1641	-	Arabidopsis thaliana	core promoter element around -30 of transcription start
BnMRD46	TCA-element	TCAGAAGAGG	635	+	Brassica oleracea	cis-acting element involved in salicylic acid responsiveness
BnMRD46	TCT-motif	TCTTAC	14	+	Arabidopsis thaliana	part of a light responsive element
BnMRD46	TCT-motif	TCTTAC	470	-	Arabidopsis thaliana	part of a light responsive element
BnMRD46	TCT-motif	TCTTAC	750	+	Arabidopsis thaliana	part of a light responsive element
BnMRD46	TGA-element	AACGAC	51	+	Brassica oleracea	auxin-responsive element
BnMRD46	ABRE	ACGTG	734	-	Arabidopsis thaliana	cis-acting element involved in the abscisic acid responsiveness
BnMRD46	ABRE	ACGTG	820	+	Arabidopsis thaliana	cis-acting element involved in the abscisic acid responsiveness
BnMRD46	ABRE	ACGTG	864	+	Arabidopsis thaliana	cis-acting element involved in the abscisic acid responsiveness
BnMRD46	ABRE	ACGTG	1054	+	Arabidopsis thaliana	cis-acting element involved in the abscisic acid responsiveness
BnMRD46	ABRE	CACGTG	1195	-	Arabidopsis thaliana	cis-acting element involved in the abscisic acid responsiveness
BnMRD46	ABRE	ACGTG	1196	+	Arabidopsis thaliana	cis-acting element involved in the abscisic acid responsiveness
BnMRD46	ATCT-motif	AATCTAATCC	266	+	Pisum sativum	part of a conserved DNA module involved in light responsiveness
BnMRD46	ATCT-motif	AATCTAATCC	1488	-	Pisum sativum	part of a conserved DNA module involved in light responsiveness
BnMRD187		motif_sequence	431	+	organism	short_function
BnMRD187		motif_sequence	541	+	organism	short_function
BnMRD187		motif_sequence	1651	+	organism	short_function
BnMRD187		motif_sequence	1707	+	organism	short_function
BnMRD187		motif_sequence	1796	-	organism	short_function
BnMRD187		motif_sequence	1820	+	organism	short_function
BnMRD187		motif_sequence	1983	-	organism	short_function
BnMRD187	CGTCA-motif	CGTCA	1955	-	Hordeum vulgare	cis-acting regulatory element involved in the MeJA-responsiveness
BnMRD187	A-box	CCGTCC	1685	-	Petroselinum crispum	cis-acting regulatory element
BnMRD187	Box 4	ATTAAT	1034	-	Petroselinum crispum	part of a conserved DNA module involved in light responsiveness
BnMRD187	Box 4	ATTAAT	1386	-	Petroselinum crispum	part of a conserved DNA module involved in light responsiveness
BnMRD187	Box 4	ATTAAT	1488	-	Petroselinum crispum	part of a conserved DNA module involved in light responsiveness
BnMRD187	Box 4	ATTAAT	1631	-	Petroselinum crispum	part of a conserved DNA module involved in light responsiveness
BnMRD187	CAAT-box	CCAAT	193	+	Arabidopsis thaliana	common cis-acting element in promoter and enhancer regions
BnMRD187	CAAT-box	CCAAT	266	-	Arabidopsis thaliana	common cis-acting element in promoter and enhancer regions
BnMRD187	CAAT-box	CAAAT	357	-	Pisum sativum	common cis-acting element in promoter and enhancer regions
BnMRD187	CAAT-box	CAAAT	640	-	Pisum sativum	common cis-acting element in promoter and enhancer regions
BnMRD187	CAAT-box	CAAAT	1139	+	Pisum sativum	common cis-acting element in promoter and enhancer regions
BnMRD187	CAAT-box	CAAAT	1505	+	Pisum sativum	common cis-acting element in promoter and enhancer regions
BnMRD187	CAAT-box	CAAAT	1635	-	Pisum sativum	common cis-acting element in promoter and enhancer regions
BnMRD187	CAAT-box	CAAAT	1802	+	Pisum sativum	common cis-acting element in promoter and enhancer regions
BnMRD187	CAAT-box	CAAAT	1964	-	Pisum sativum	common cis-acting element in promoter and enhancer regions
BnMRD187	TGACG-motif	TGACG	1955	+	Hordeum vulgare	cis-acting regulatory element involved in the MeJA-responsiveness
BnMRD187	AT-rich element	ATAGAAATCAA	1459	-	Glycine max	binding site of AT-rich DNA binding protein (ATBP-1)
BnMRD187	O2-site	GATGATGTGG	856	+	Zea mays	cis-acting regulatory element involved in zein metabolism regulation
BnMRD187	O2-site	GTTGACGTGA	1496	-	Zea mays	cis-acting regulatory element involved in zein metabolism regulation
BnMRD187	GT1-motif	GGTTAA	1567	+	Arabidopsis thaliana	light responsive element
BnMRD187	GT1-motif	GGTTAA	1595	+	Arabidopsis thaliana	light responsive element
BnMRD187	GT1-motif	GGTTAA	1718	-	Arabidopsis thaliana	light responsive element
BnMRD187	MRE	AACCTAA	1720	+	Petroselinum crispum	MYB binding site involved in light responsiveness
BnMRD187	ARE	AAACCA	179	+	Zea mays	cis-acting regulatory element essential for the anaerobic induction
BnMRD187	ARE	AAACCA	190	+	Zea mays	cis-acting regulatory element essential for the anaerobic induction
BnMRD187	ARE	AAACCA	217	+	Zea mays	cis-acting regulatory element essential for the anaerobic induction
BnMRD187	ARE	AAACCA	722	-	Zea mays	cis-acting regulatory element essential for the anaerobic induction
BnMRD187	ARE	AAACCA	1455	-	Zea mays	cis-acting regulatory element essential for the anaerobic induction
BnMRD187	ARE	AAACCA	1660	-	Zea mays	cis-acting regulatory element essential for the anaerobic induction
BnMRD187	ARE	AAACCA	1665	-	Zea mays	cis-acting regulatory element essential for the anaerobic induction
BnMRD187	TATA-box	TATA	130	+	Arabidopsis thaliana	core promoter element around -30 of transcription start
BnMRD187	TATA-box	TATAAATA	145	-	Daucus carota	core promoter element around -30 of transcription start
BnMRD187	TATA-box	TATAAAT	146	-	Brassica juncea	core promoter element around -30 of transcription start
BnMRD187	TATA-box	TATAAA	147	-	Helianthus annuus	core promoter element around -30 of transcription start
BnMRD187	TATA-box	TATAA	148	-	Arabidopsis thaliana	core promoter element around -30 of transcription start
BnMRD187	TATA-box	TATA	149	+	Arabidopsis thaliana	core promoter element around -30 of transcription start
BnMRD187	TATA-box	ATATAT	231	+	Brassica napus	core promoter element around -30 of transcription start
BnMRD187	TATA-box	TATATA	232	+	Arabidopsis thaliana	core promoter element around -30 of transcription start
BnMRD187	TATA-box	ATATAT	233	+	Brassica napus	core promoter element around -30 of transcription start
BnMRD187	TATA-box	TATA	234	+	Arabidopsis thaliana	core promoter element around -30 of transcription start
BnMRD187	TATA-box	ATTATA	769	+	Brassica napus	core promoter element around -30 of transcription start
BnMRD187	TATA-box	TATAA	770	-	Arabidopsis thaliana	core promoter element around -30 of transcription start
BnMRD187	TATA-box	TATA	771	+	Arabidopsis thaliana	core promoter element around -30 of transcription start
BnMRD187	TATA-box	TATA	828	+	Arabidopsis thaliana	core promoter element around -30 of transcription start
BnMRD187	TATA-box	TATTTAAA	915	-	Arabidopsis thaliana	core promoter element around -30 of transcription start
BnMRD187	TATA-box	ATTATA	934	+	Brassica napus	core promoter element around -30 of transcription start
BnMRD187	TATA-box	TATAA	935	-	Arabidopsis thaliana	core promoter element around -30 of transcription start
BnMRD187	TATA-box	TATA	936	+	Arabidopsis thaliana	core promoter element around -30 of transcription start
BnMRD187	TATA-box	TATA	945	+	Arabidopsis thaliana	core promoter element around -30 of transcription start
BnMRD187	TATA-box	TACAAAA	949	-	Oryza sativa	core promoter element around -30 of transcription start
BnMRD187	TATA-box	TATAAA	997	-	Helianthus annuus	core promoter element around -30 of transcription start
BnMRD187	TATA-box	TATAA	998	-	Arabidopsis thaliana	core promoter element around -30 of transcription start
BnMRD187	TATA-box	TATA	999	+	Arabidopsis thaliana	core promoter element around -30 of transcription start
BnMRD187	TATA-box	TATA	1015	-	Arabidopsis thaliana	core promoter element around -30 of transcription start
BnMRD187	TATA-box	TATAAAT	1021	-	Brassica juncea	core promoter element around -30 of transcription start
BnMRD187	TATA-box	TATAAA	1022	-	Helianthus annuus	core promoter element around -30 of transcription start
BnMRD187	TATA-box	TATAA	1023	-	Arabidopsis thaliana	core promoter element around -30 of transcription start
BnMRD187	TATA-box	TATA	1024	-	Arabidopsis thaliana	core promoter element around -30 of transcription start
BnMRD187	TATA-box	TACAAAA	1069	-	Oryza sativa	core promoter element around -30 of transcription start
BnMRD187	TATA-box	TATA	1097	-	Arabidopsis thaliana	core promoter element around -30 of transcription start
BnMRD187	TATA-box	ATATAT	1132	-	Brassica napus	core promoter element around -30 of transcription start
BnMRD187	TATA-box	TATA	1133	-	Arabidopsis thaliana	core promoter element around -30 of transcription start
BnMRD187	TATA-box	ATATAT	1226	-	Brassica napus	core promoter element around -30 of transcription start
BnMRD187	TATA-box	TATATA	1227	-	Arabidopsis thaliana	core promoter element around -30 of transcription start
BnMRD187	TATA-box	TATA	1229	-	Arabidopsis thaliana	core promoter element around -30 of transcription start
BnMRD187	TATA-box	ATATAT	1242	-	Brassica napus	core promoter element around -30 of transcription start
BnMRD187	TATA-box	TATA	1243	-	Arabidopsis thaliana	core promoter element around -30 of transcription start
BnMRD187	TATA-box	TATATTTATATTT	1333	-	Avena sativa	core promoter element around -30 of transcription start
BnMRD187	TATA-box	ATATAA	1335	+	Brassica oleracea	core promoter element around -30 of transcription start
BnMRD187	TATA-box	TATA	1336	-	Arabidopsis thaliana	core promoter element around -30 of transcription start
BnMRD187	TATA-box	ATATAT	1343	-	Brassica napus	core promoter element around -30 of transcription start
BnMRD187	TATA-box	TATA	1344	-	Arabidopsis thaliana	core promoter element around -30 of transcription start
BnMRD187	TATA-box	ATTATA	1404	+	Brassica napus	core promoter element around -30 of transcription start
BnMRD187	TATA-box	TATATAA	1405	-	Arabidopsis thaliana	core promoter element around -30 of transcription start
BnMRD187	TATA-box	TATATA	1406	-	Arabidopsis thaliana	core promoter element around -30 of transcription start
BnMRD187	TATA-box	ATATAT	1407	-	Brassica napus	core promoter element around -30 of transcription start
BnMRD187	TATA-box	TATATA	1408	-	Arabidopsis thaliana	core promoter element around -30 of transcription start
BnMRD187	TATA-box	ATATAA	1409	+	Brassica oleracea	core promoter element around -30 of transcription start
BnMRD187	TATA-box	TATA	1410	-	Arabidopsis thaliana	core promoter element around -30 of transcription start
BnMRD187	TATA-box	ATTATA	1414	+	Brassica napus	core promoter element around -30 of transcription start
BnMRD187	TATA-box	TATAA	1415	-	Arabidopsis thaliana	core promoter element around -30 of transcription start
BnMRD187	TATA-box	TATA	1416	-	Arabidopsis thaliana	core promoter element around -30 of transcription start
BnMRD187	TATA-box	TATTTAAA	1432	+	Arabidopsis thaliana	core promoter element around -30 of transcription start
BnMRD187	TATA-box	TATA	1467	-	Arabidopsis thaliana	core promoter element around -30 of transcription start
BnMRD187	TATA-box	TACAAAA	1479	-	Oryza sativa	core promoter element around -30 of transcription start
BnMRD187	TATA-box	ccTATAAAaa	1510	-	Arabidopsis thaliana	core promoter element around -30 of transcription start
BnMRD187	TATA-box	TATA	1625	-	Arabidopsis thaliana	core promoter element around -30 of transcription start
BnMRD187	TATA-box	TATA	1909	-	Arabidopsis thaliana	core promoter element around -30 of transcription start
BnMRD187	LTR	CCGAAA	1747	+	Hordeum vulgare	cis-acting element involved in low-temperature responsiveness
BnMRD187	MBS	CAACTG	247	+	Arabidopsis thaliana	MYB binding site involved in drought-inducibility
BnMRD187	MBS	CAACTG	508	-	Arabidopsis thaliana	MYB binding site involved in drought-inducibility
BnMRD187	RY-element	CATGCATG	337	+	Helianthus annuus	cis-acting regulatory element involved in seed-specific regulation
BnMRD189		motif_sequence	189	+	organism	short_function
BnMRD189		motif_sequence	250	+	organism	short_function
BnMRD189		motif_sequence	367	+	organism	short_function
BnMRD189		motif_sequence	752	+	organism	short_function
BnMRD189		motif_sequence	893	+	organism	short_function
BnMRD189		motif_sequence	905	-	organism	short_function
BnMRD189		motif_sequence	963	-	organism	short_function
BnMRD189		motif_sequence	1274	-	organism	short_function
BnMRD189		motif_sequence	1335	+	organism	short_function
BnMRD189		motif_sequence	1387	+	organism	short_function
BnMRD189		motif_sequence	1430	+	organism	short_function
BnMRD189		motif_sequence	1464	-	organism	short_function
BnMRD189		motif_sequence	1503	+	organism	short_function
BnMRD189		motif_sequence	1599	+	organism	short_function
BnMRD189		motif_sequence	1626	+	organism	short_function
BnMRD189		motif_sequence	1635	-	organism	short_function
BnMRD189		motif_sequence	1713	+	organism	short_function
BnMRD189		motif_sequence	1737	-	organism	short_function
BnMRD189		motif_sequence	1958	-	organism	short_function
BnMRD189	CGTCA-motif	CGTCA	1392	+	Hordeum vulgare	cis-acting regulatory element involved in the MeJA-responsiveness
BnMRD189	Box 4	ATTAAT	547	+	Petroselinum crispum	part of a conserved DNA module involved in light responsiveness
BnMRD189	Box 4	ATTAAT	873	+	Petroselinum crispum	part of a conserved DNA module involved in light responsiveness
BnMRD189	circadian	CAAAGATATC	1236	-	Lycopersicon esculentum	cis-acting regulatory element involved in circadian control
BnMRD189	TGACG-motif	TGACG	1392	-	Hordeum vulgare	cis-acting regulatory element involved in the MeJA-responsiveness
BnMRD189	TC-rich repeats	ATTCTCTAAC	1848	+	Nicotiana tabacum	cis-acting element involved in defense and stress responsiveness
BnMRD189	TC-rich repeats	GTTTTCTTAC	1911	+	Nicotiana tabacum	cis-acting element involved in defense and stress responsiveness
BnMRD189	CAAT-box	CAAAT	118	+	Pisum sativum	common cis-acting element in promoter and enhancer regions
BnMRD189	CAAT-box	CAAAT	242	+	Pisum sativum	common cis-acting element in promoter and enhancer regions
BnMRD189	CAAT-box	CAAAT	539	+	Pisum sativum	common cis-acting element in promoter and enhancer regions
BnMRD189	CAAT-box	CAAAT	555	+	Pisum sativum	common cis-acting element in promoter and enhancer regions
BnMRD189	CAAT-box	CAAAT	641	-	Pisum sativum	common cis-acting element in promoter and enhancer regions
BnMRD189	CAAT-box	CCAAT	665	-	Arabidopsis thaliana	common cis-acting element in promoter and enhancer regions
BnMRD189	CAAT-box	CAAAT	687	+	Pisum sativum	common cis-acting element in promoter and enhancer regions
BnMRD189	CAAT-box	CAAAT	722	-	Pisum sativum	common cis-acting element in promoter and enhancer regions
BnMRD189	CAAT-box	CCAAT	885	-	Arabidopsis thaliana	common cis-acting element in promoter and enhancer regions
BnMRD189	CAAT-box	CAAAT	890	+	Pisum sativum	common cis-acting element in promoter and enhancer regions
BnMRD189	CAAT-box	CAAAT	1014	-	Pisum sativum	common cis-acting element in promoter and enhancer regions
BnMRD189	CAAT-box	CCAAT	1269	-	Arabidopsis thaliana	common cis-acting element in promoter and enhancer regions
BnMRD189	CAAT-box	CCAAT	1357	-	Arabidopsis thaliana	common cis-acting element in promoter and enhancer regions
BnMRD189	CAAT-box	CAAAT	1610	+	Pisum sativum	common cis-acting element in promoter and enhancer regions
BnMRD189	CAAT-box	CCAAT	1676	-	Arabidopsis thaliana	common cis-acting element in promoter and enhancer regions
BnMRD189	CAAT-box	CAAAT	1878	-	Pisum sativum	common cis-acting element in promoter and enhancer regions
BnMRD189	CAAT-box	CAAAT	1945	-	Pisum sativum	common cis-acting element in promoter and enhancer regions
BnMRD189	AT-rich element	ATAGAAATCAA	874	-	Glycine max	binding site of AT-rich DNA binding protein (ATBP-1)
BnMRD189	AT-rich element	ATAGAAATCAA	1325	+	Glycine max	binding site of AT-rich DNA binding protein (ATBP-1)
BnMRD189	G-Box	CACGTT	280	+	Pisum sativum	cis-acting regulatory element involved in light responsiveness
BnMRD189	G-Box	CACGTT	1342	+	Pisum sativum	cis-acting regulatory element involved in light responsiveness
BnMRD189	GATA-motif	AAGGATAAGG	216	+	Solanum tuberosum	part of a light responsive element
BnMRD189	G-box	CCACGTAA	27	+	Brassica napus	cis-acting regulatory element involved in light responsiveness
BnMRD189	G-box	TACGTG	28	-	Arabidopsis thaliana	cis-acting regulatory element involved in light responsiveness
BnMRD189	G-box	TAAACGTG	280	-	Brassica oleracea	cis-acting regulatory element involved in light responsiveness
BnMRD189	GT1-motif	GGTTAAT	45	-	Avena sativa	light responsive element
BnMRD189	GT1-motif	GGTTAA	46	-	Arabidopsis thaliana	light responsive element
BnMRD189	GT1-motif	GGTTAAT	1399	-	Avena sativa	light responsive element
BnMRD189	GT1-motif	GGTTAA	1400	-	Arabidopsis thaliana	light responsive element
BnMRD189	MRE	AACCTAA	1546	-	Petroselinum crispum	MYB binding site involved in light responsiveness
BnMRD189	ARE	AAACCA	455	+	Zea mays	cis-acting regulatory element essential for the anaerobic induction
BnMRD189	ARE	AAACCA	497	+	Zea mays	cis-acting regulatory element essential for the anaerobic induction
BnMRD189	TATA-box	TATAAAA	7	-	Pisum sativum	core promoter element around -30 of transcription start
BnMRD189	TATA-box	TATAAA	8	-	Helianthus annuus	core promoter element around -30 of transcription start
BnMRD189	TATA-box	TATATAA	9	-	Arabidopsis thaliana	core promoter element around -30 of transcription start
BnMRD189	TATA-box	TATATA	10	+	Arabidopsis thaliana	core promoter element around -30 of transcription start
BnMRD189	TATA-box	ATATAT	11	+	Brassica napus	core promoter element around -30 of transcription start
BnMRD189	TATA-box	TATATA	12	+	Arabidopsis thaliana	core promoter element around -30 of transcription start
BnMRD189	TATA-box	ATATAA	13	+	Brassica oleracea	core promoter element around -30 of transcription start
BnMRD189	TATA-box	TATA	14	+	Arabidopsis thaliana	core promoter element around -30 of transcription start
BnMRD189	TATA-box	ATTATA	73	+	Brassica napus	core promoter element around -30 of transcription start
BnMRD189	TATA-box	TATAA	74	-	Arabidopsis thaliana	core promoter element around -30 of transcription start
BnMRD189	TATA-box	TATA	75	+	Arabidopsis thaliana	core promoter element around -30 of transcription start
BnMRD189	TATA-box	TATATA	202	+	Arabidopsis thaliana	core promoter element around -30 of transcription start
BnMRD189	TATA-box	ATATAT	203	+	Brassica napus	core promoter element around -30 of transcription start
BnMRD189	TATA-box	TATA	204	+	Arabidopsis thaliana	core promoter element around -30 of transcription start
BnMRD189	TATA-box	TATTTAAA	284	-	Arabidopsis thaliana	core promoter element around -30 of transcription start
BnMRD189	TATA-box	ATATAA	297	+	Brassica oleracea	core promoter element around -30 of transcription start
BnMRD189	TATA-box	TATA	298	+	Arabidopsis thaliana	core promoter element around -30 of transcription start
BnMRD189	TATA-box	TACAAAA	316	-	Oryza sativa	core promoter element around -30 of transcription start
BnMRD189	TATA-box	TACAAAA	566	+	Oryza sativa	core promoter element around -30 of transcription start
BnMRD189	TATA-box	TATATA	621	+	Arabidopsis thaliana	core promoter element around -30 of transcription start
BnMRD189	TATA-box	ATATAA	622	+	Brassica oleracea	core promoter element around -30 of transcription start
BnMRD189	TATA-box	TATA	623	+	Arabidopsis thaliana	core promoter element around -30 of transcription start
BnMRD189	TATA-box	TATAAA	646	-	Helianthus annuus	core promoter element around -30 of transcription start
BnMRD189	TATA-box	TATAA	647	-	Arabidopsis thaliana	core promoter element around -30 of transcription start
BnMRD189	TATA-box	TATA	648	+	Arabidopsis thaliana	core promoter element around -30 of transcription start
BnMRD189	TATA-box	ATTATA	657	+	Brassica napus	core promoter element around -30 of transcription start
BnMRD189	TATA-box	TATAA	658	-	Arabidopsis thaliana	core promoter element around -30 of transcription start
BnMRD189	TATA-box	TATA	659	+	Arabidopsis thaliana	core promoter element around -30 of transcription start
BnMRD189	TATA-box	TATTTAAA	733	-	Arabidopsis thaliana	core promoter element around -30 of transcription start
BnMRD189	TATA-box	TATAAAT	742	-	Brassica juncea	core promoter element around -30 of transcription start
BnMRD189	TATA-box	TATAAA	743	-	Helianthus annuus	core promoter element around -30 of transcription start
BnMRD189	TATA-box	TATAA	744	-	Arabidopsis thaliana	core promoter element around -30 of transcription start
BnMRD189	TATA-box	TATA	745	+	Arabidopsis thaliana	core promoter element around -30 of transcription start
BnMRD189	TATA-box	ATATAA	785	+	Brassica oleracea	core promoter element around -30 of transcription start
BnMRD189	TATA-box	TATA	786	+	Arabidopsis thaliana	core promoter element around -30 of transcription start
BnMRD189	TATA-box	taTATAAAtc	811	-	Arabidopsis thaliana	core promoter element around -30 of transcription start
BnMRD189	TATA-box	TATAAAT	812	-	Brassica juncea	core promoter element around -30 of transcription start
BnMRD189	TATA-box	TATAAA	813	-	Helianthus annuus	core promoter element around -30 of transcription start
BnMRD189	TATA-box	TATATAA	814	-	Arabidopsis thaliana	core promoter element around -30 of transcription start
[truncated: 23,863 more rows]
