# Supplementary material for: Genome-Wide Analysis of Myeloblastosis-Related Genes in Brassica napus L. and Positive Modulation of Osmotic Tolerance by BnMRD107
Source: Front Plant Sci. 2021 Jun 17;12:678202. doi: 10.3389/fpls.2021.678202 (PMC8248502; doi:10.3389/fpls.2021.678202)
Supplement: Supplementary Table 10 — FPKM values of BnMYB-related genes in tissues/organs at different developmental stages. [file Table_10.XLSX]

## Sheet: Sheet1
Supplementary Table 10. FPKM values of BnMYB-related genes in tissues/organs at different developmental stages.
Gene name	Cotyledon	Root	Stem	Young leaf	SAM	Mature leaf	Flower	Ovary	Silique wall-14 DAP	Silique wall-24 DAP	Silique wall-34 DAP	Silique wall-50 DAP	Seed-14 DAP	Seed-24 DAP	Seed-34 DAP	Seed-50 DAP
BnMRD111	2.67	0.216667	0.13	0.106667	28.0267	0.106667	0.11	0.203333	0.13	0.353333	0.133333	0.08	0.106667	0.136667	0.103333	0.00666667
BnMRD96	1.41667	0.693333	0.196667	0.166667	58.33	0.186667	1.00667	0.296667	0.33	0.403333	0.403333	0.21	1.23	0.906667	0.36	0.0733333
BnMRD140	1.98	0.553333	0.183333	0.413333	21.1	0.226667	0.436667	0.783333	0.83	0.45	0.996667	1.09333	0.246667	0.643333	0.5	0.07
BnMRD172	0.576667	0.28	0.13	0.0633333	25.11	0.0733333	1.46	0.343333	0.406667	0.26	0.373333	0.19	0.693333	0.826667	0.386667	0.106667
BnMRD142	1.70333	3.34333	3.24667	1.89	3.51333	2.84667	1.39667	3.15333	1.42	1.55667	2.31	3.53333	2.50667	0.99	1.41333	2.57667
BnMRD236	0	1.20667	0	0	0.06	0.0666667	0.826667	0.12	4.96667	0	0.0666667	0.39	67.43	1.92667	0.253333	0.0666667
BnMRD238	0	0	0	0	0	0	0	0	0	0	0	0	0	0	0	0
BnMRD95	0.28	0.32	0.146667	0.106667	3.49	0.653333	0.323333	0.963333	0.516667	0.33	0.47	1.45667	1.26667	0.93	0.573333	15.8333
BnMRD171	0.113333	0.0966667	0.0266667	0.0966667	1.35333	0.626667	0.136667	0.23	0.136667	0	0.0266667	0.393333	0.2	0.0733333	0.183333	2.29
BnMRD47	0.83	0	0.86	1.59333	1.59	5.38333	0.876667	1.87	10.5967	4.04	3.31667	0.793333	6.49667	2.98667	0	0
BnMRD48	0.77	1.53	2.85	1.06333	1.54333	1.37333	2.12333	2.59333	3.41333	2.67667	4.00333	3.47	3.22667	2.07	2.03333	3.73333
BnMRD174	1.35667	1.97667	2.80333	1.20667	1.77667	1.72667	1.38333	2.06	1.45667	1.85667	2.20333	2.37	3.04667	2.47667	1.81333	1.72667
BnMRD49	0	0	0	0	0	0	0	0	0	0	0	0	0	0	0	0
BnMRD122	0	0	0	0	0	0	0	0	0	0	0	0	0	0	0	0
BnMRD50	0	0	0	0	0.0133333	0.0133333	0	0	0.0333333	0	0	0	0.0133333	0	0.0133333	0
BnMRD51	2.55667	4.57667	6.75	2.42667	7.45667	2.91	3.95667	7.05	3.41333	3.91	4.60667	5.47667	4.98667	3.56667	4.66667	5.83667
BnMRD79	4.17	7.27	6.68667	3.67333	6.52333	5.08667	4.89333	7.5	5.06667	5.56667	5.84	10.41	7.17	5.65667	3.50667	6.66
BnMRD93	1.54333	1.56333	1.88333	0.993333	1.28	1.34333	1.12333	1.85	1.16333	1.83	1.91667	3.33	1.98	1.26333	1.54	1.74333
BnMRD176	2.80667	4.66	7.51333	3.22667	7.72667	4.02667	5.56667	7.70667	4.33333	4.32333	5.02	7.8	6.78333	4.77	4.64333	10.3133
BnMRD209	5.55	9.89667	10.61	6.91667	10.5533	7.63	8.68	12.8867	9.00333	9.56333	10.06	15.52	11.1633	8.68667	5.89333	10.4667
BnMRD219	2.16333	2.42333	4.72	2.08333	3.38667	3.39	3.19667	4.27	2.47	3.06667	3.77	5.62	4.48	2.52333	2.54	4.19
BnMRD177	8.6	9.51667	1.45667	6.48	12.84	4.12667	12.4267	7.61333	4.42333	7.85667	4.99	5.82	2.94667	2.99333	1.71	6.75667
BnMRD117	17.59	2.43333	5.47333	1.10667	7.83	43.0867	1.83667	2.6	0.663333	0.74	0.27	1.05667	0.12	0.96	4.31	3.26
BnMRD186	0.936667	0.3	0.0666667	0	11.6267	1.77667	0.83	0.353333	0.206667	0	0.156667	0.07	0	0	0.09	0.22
BnMRD78	0.0266667	0.576667	0.12	0.04	0.973333	0	0	0	0.0233333	0	0	0	0	0	0	0
BnMRD210	0.09	0.496667	0.43	0.0633333	1.25	0.143333	0.0666667	0.0766667	0.0466667	0	0.02	0.0233333	0.0566667	0	0	0
BnMRD77	97.26	78.73	80.9367	51.3633	74.5467	105.847	20.4567	32.3	41.68	62.0267	71.7467	68.7633	9.76333	21.2433	31.0567	22.5267
BnMRD92	16.4633	8.05333	6.45333	5.67	11.31	13.69	3.56333	3.41333	3.6	4.88667	4.69	7.05667	1.38667	4.22333	5.33667	21.44
BnMRD211	119.39	89.8467	99.4667	76.3567	74.46	116.997	26.57	39.59	59.1933	84.11	93.99	86.62	21.5367	32.2133	34.5367	28.5633
BnMRD218	10.66	10.3667	6.89333	7.46333	10.2367	13.0933	3.82333	3.59667	5.05667	6.78667	8.27	13.81	1.40667	5.25333	7.37667	16.9033
BnMRD63	11.6933	0	0.356667	1.81	0	2.25667	4.17333	0	0.51	0.346667	0.85	1.15333	0	0	0	0
BnMRD206	36.0267	0	0.89	7.11333	0.0466667	10.59	17.9833	0	1.17333	0.763333	2.13667	6.42667	0	0	0	0
BnMRD70	0	0	0	0.22	0	0	0	0	0	0	0	0	0	0	0	0
BnMRD71	0.176667	0.0333333	0.51	5.19333	11.6833	0.25	2.39333	3.79333	0.07	0.216667	0.163333	4.27333	0	0	0	0
BnMRD46	4.02333	6.66667	8.59667	3.3	8.89	4.67	5.72333	9.84	5.37	4.75667	4.85	5.63667	7.12333	5.39667	5.25333	6.61667
BnMRD61	4.56333	6.15	4.95667	3.99	5.81	5.9	6.38333	9.41333	5.7	4.58667	6.58333	10.9467	7.15	6.63667	3.99	4.29
BnMRD81	2.18	3.90667	7.35667	4.19	6.45	5.59667	5.82333	18.2667	5.32667	9.10667	6.25	3.15667	12.58	4.46667	5.82333	2.58
BnMRD156	0.936667	1.34333	2.17667	1.11	3.01	1.51333	1.75667	4.84667	1.31	1.13	1.08	1.26	3.38333	3.17667	1.94	2.16667
BnMRD187	4.46667	5.86667	9.50333	3.44	9.62333	6.17333	7.47	12.6233	6.82667	6.55333	6.93667	6.49333	11.4333	6.38667	5.58333	7.2
BnMRD188	8.33333	8.94333	6.98333	5.10333	7.26667	9.01	7.65667	9.21667	6.19	6.75333	7.45333	12.51	8.74667	7.84	5.55	5.25
BnMRD189	0	0	0.826667	0	0	0.44	0.373333	0	0	0	0	0	0	0.49	0	0
BnMRD4	0.573333	1.00667	1.10333	0.523333	1.08667	1.06667	0.843333	1.04667	0.93	0.913333	1.2	1.25667	0.72	0.936667	0.77	3.83333
BnMRD88	3.49	5.31	4.73	2.57667	6.20333	4.97667	4.25333	6.97	3.78333	4.02667	4.97667	5.18	5.64333	4.41333	3.96667	4.23
BnMRD127	2.26	3.30333	2.88667	1.83667	3.54333	2.87333	2.13667	2.70333	2.17333	2.53333	2.75	2.76667	2.36667	1.82	1.84	3.24
BnMRD224	5.38667	7.40333	8.57	3.37667	6.97667	6.44667	5.36667	8.15667	5.13333	5.94667	7.65667	7.09667	7.02333	6.42	5.56333	8.41
BnMRD87	0	1.00667	2.56	0.0233333	0.07	0	0.456667	0.406667	1.46	15.3533	3.23	0	0	0.07	0.173333	0
BnMRD65	6.53667	10.6167	6.54	4.22	18.84	11.2667	2.63	6.72	6.29333	10.21	13.9833	16.78	0.46	3.62	1.03	3.83333
BnMRD193	9.75333	40.3367	13.58	3.86	21.3467	16.65	1.08	2.53333	1.86333	6.06333	7.60667	7.61333	0.14	1.53	0.456667	0.506667
BnMRD237	6.60667	17.4067	10.13	0.713333	2.76333	4.46333	0.663333	0.64	2.43333	3.40333	2.65333	2.58667	0.206667	5.11	3.87333	0.656667
BnMRD8	1.22667	0.06	0.726667	12.7767	0.193333	2.30333	20.2267	1.94333	15.3067	13.2667	3.74	0	0.116667	0.91	0.04	0
BnMRD66	16.9433	0.646667	45.9067	4.12333	1.90333	2.88667	1.72	1.3	8.01	18.76	22.49	32.6933	41.5133	11.2233	10.1633	0.98
BnMRD194	16.0233	0.936667	8.54	4.80667	6.68667	5.10333	0.763333	3.98667	0.0833333	3.66	1.37667	0.17	2.53	0.186667	0.36	0
BnMRD67	2.01	1.65	4.91667	6.52333	2.91	3.09333	1.06667	7.13667	4.20333	3.37	2.04	1.80667	6.79667	3.63333	3.16333	0
BnMRD192	2.05333	1.56	2.22667	4.77333	4.61667	6.42	0.713333	1.1	0.143333	0.666667	0.59	0.793333	0.523333	0.366667	0.446667	0.456667
BnMRD64	2.08667	2.70333	6.74	5.18667	6.45333	4.85	5.20667	7.86	5.39333	4.84667	6.54333	8.85667	8.19	7.19667	4.97667	9.03
BnMRD195	2.45	1.22667	0.726667	1.7	6.58667	2.86667	0.676667	1.12333	0.0133333	0.616667	0	0.186667	0.59	0.123333	0.343333	0
BnMRD72	3.83667	5.32667	9.90667	5.76	8.67333	4.68	10.23	16.0933	10.93	8.29	12.0667	16.17	14.8167	9.10333	7.58333	30.2467
BnMRD73	0	0	0	0	0	0	8.11333	2.50667	6.26	0	0	0	10.7933	0	0	0
BnMRD157	0	0	0	0	0	0	2.94333	1.82333	0.626667	0	0.29	0.433333	5.55667	0.563333	0.0666667	0
BnMRD196	2.02667	3.25	2.87	1.09333	3.94667	2.11667	1.03	1.84333	0	0.676667	1	0.433333	0.41	0.206667	0.576667	0.39
BnMRD114	0	0.34	0.316667	0.193333	0.303333	0.0266667	0.0466667	0.243333	0.0233333	0	0.05	5.38667	0	0.0933333	0.0233333	0
BnMRD191	0	0	0	0	0	0	0.456667	0	0	0	0	0	0	0	0	0
BnMRD68	1.76333	29.5833	45.1967	5.02667	6.82333	4.24	20.6933	17.67	23.4	13.8667	16.99	8.61667	49.5867	17.9367	27.3233	3.38667
BnMRD251	2.38667	41.4033	31.9267	2.46333	8.10333	5.38667	3.73667	2.89	0	1.56667	1.73667	0.25	2.13333	0.883333	1.23	0
BnMRD9	1.27	55.59	40.8633	0.256667	4.54	2.57333	5.86	7.71333	5.62	1.97667	4.22	0.14	3.08	1.46333	5.24	0.326667
BnMRD6	0.02	7.80667	55.96	0.273333	1.36333	0.42	6.98	9.69	2.16667	0.31	0.983333	0.413333	0.376667	0	0	0
BnMRD69	14.9467	5.29333	83.62	4.78	0	8.89667	3.35	0.383333	0.913333	0.746667	0.64	0.0733333	0	0	0	0
BnMRD75	35.29	0.64	5.01667	0.186667	0	4.92333	4.33667	0	0.0533333	0.126667	0	0	0	0	0	0
BnMRD123	0	12.7533	38.5133	3.38	0.18	2.26333	7.70333	6.48667	1.63667	0.293333	0.05	0.08	0.0633333	0	0.223333	0
BnMRD158	54.0933	2.07333	30.86	3.68667	0	19.07	8.74333	0.0533333	0.443333	0.1	0	0	0.0966667	0	0	0
BnMRD197	18.6967	3.24667	28.1367	1.10667	0	11.71	0.736667	0	0	0	0	0	0	0.553333	0	0
BnMRD56	0	0	59.69	37.3367	4.25667	0.913333	21.47	13.7733	33.57	8.81333	13.6133	0	7.43667	0.723333	0	0
BnMRD62	1.87	0	45.83	61.5033	0.626667	0.33	24.2933	17.4467	37.4733	9.89333	25.3167	48.1633	2.48667	0.133333	0	0
BnMRD152	8.47667	1.83	128.45	178.463	6.96667	36.2067	21.3467	17.6433	24.0433	3.95667	16.7333	57.82	1.55667	0	0	0
BnMRD198	96.7433	1.2	176.61	200.6	40.0367	94.72	45.42	31.7033	26.0333	6.14	24.7	25.3867	2.96333	0	0.08	0
BnMRD19	11.5833	0	0.363333	14.9067	28.9633	21.6967	16.7533	17.64	23.7033	2.39667	0.633333	0	2.83	0.67	0	0
BnMRD149	2.65	0	0.973333	2.98	18	3.78667	21.42	0	0	0.373333	0	0	0	0.606667	4.97333	0
BnMRD39	2.32333	3.73667	3.70333	1.88	4.05333	3.03	2.64	3.80667	2.14667	2.64333	3.09	4.09	2.70333	2.90667	2.68	4.40667
BnMRD162	3.49	5.13667	6.16	3.04	6.12	5.58333	4.62	5.77667	4.49333	4.03333	5.84333	7.93667	6.14333	4.49	4.53333	7.41
BnMRD32	1.19333	0.86	1.36667	1.23333	1.57667	1.32333	0.95	2.23667	1.28333	1.21333	1.17667	0.523333	1.60333	0.97	0.456667	0.74
BnMRD38	2.42333	4.95333	3.00333	1.64667	3.53667	3.69333	6.59667	6.77333	8.08333	5.18	8.93667	9.29667	4.98	3.18333	1.24	3.04667
BnMRD161	3.80667	4.89667	3.03667	1.88667	3.95333	6.77	5.85	5.03667	5.51	6.71667	10.1433	10.9267	2.68667	2.55	1.64	1.67667
BnMRD20	0.133333	3.27	0.16	0.13	0.71	0.273333	0.42	0.37	0.313333	0.1	0.07	0	0.143333	1.31	1.16333	0.516667
BnMRD34	0.0966667	1.37333	0.0433333	0.646667	3.34	0.0433333	0.173333	0.656667	0.436667	0.153333	0.12	0	0.57	4.08667	2.50667	0.223333
BnMRD37	0	2.47667	0.39	0	1.99	0.1	0.75	0	0.09	0.143333	0	0	1.48667	2.68333	0.9	0
BnMRD150	0	4.33333	0.0533333	0	0.573333	0.156667	0	0.17	0.103333	0.11	0.26	0.573333	0	2.20667	1.04667	6.53667
BnMRD160	0.126667	3.45	0.326667	0.226667	1.70667	0.0733333	0.57	0.22	0.03	0.116667	0.193333	1.32333	1.76	0.97	0.99	0.0366667
BnMRD167	0.136667	2.09667	0.1	0	1.8	0.223333	0.206667	1.01333	0.366667	0.176667	0.173333	0	1.00333	1.63333	0.8	0
BnMRD36	3.12667	0.886667	1.62	1.58	53.36	0.693333	0.91	1.46667	2.96	1.52667	4.67667	4.6	0.883333	0.48	0.493333	0.253333
BnMRD159	1.73	17.8033	0.83	1.02667	27.3833	0.263333	98.9533	0.58	1.75667	3.09667	2.08333	3.68333	0.64	0.116667	0.18	0.11
BnMRD33	6.20667	11.17	9.30333	5.48333	14.5967	9.61	11.04	18.9567	7.28667	6.6	4.91667	2.77	13.3933	8.90333	4.96667	5.93333
BnMRD35	7.31667	10.6867	7.14	5.28	11.8833	8.65667	5.00667	10.7933	4.67667	5.16333	6.00667	7.50333	7.68333	7.37667	4.50667	6.72667
BnMRD164	2.57667	8.63667	11.3933	6.38333	7.20333	8.50333	6.93	14.3733	4.41333	9.22	5.90667	9.04333	10.9233	3.43	6.10333	6.3
BnMRD165	0.0966667	0	0	0	0	0	0	0	0	0.103333	0	0	0	0	0	0
BnMRD168	4.53333	8.74333	6.70333	5.43333	8.62333	8.8	8.12	12.8267	5.88667	5.86667	5.78	5.4	11.1633	7.37	5.11333	7.41333
BnMRD169	7.18667	11.3533	9.59333	6.9	9.94333	10.72	10.3367	14.1033	8.67333	9.85667	10.4833	12.17	11.6967	10.56	6.36	8.24333
BnMRD44	1.27333	0.68	1.03	0.523333	3.01667	0.946667	0.57	0.963333	0.386667	0.443333	0.673333	0.636667	0.53	0.57	0.3	0.343333
BnMRD184	4.27	5.90667	11.7433	8.56	10.84	10.14	6.35667	13.9333	8.47333	8.74	12.04	12.2067	9.73333	9.13	4.95	6.32333
BnMRD248	0	0	0.103333	0.743333	0.2	0.576667	0	0	0	0	0	0	0	0	0	0
BnMRD22	0.296667	0.99	0.34	0.42	0.89	0.59	2.67667	0.636667	0.72	0.47	0.583333	5.42667	3.5	1.93333	1.29667	0.21
BnMRD249	1.26	1.14333	0.77	1.00333	3.58333	0.776667	1.92333	1.54667	0.44	0.373333	0.213333	1.41	0.47	0.0733333	0.0633333	0.21
BnMRD115	1.75667	5.51333	5.06	0.933333	3.09333	2.88333	2.23667	1.31	0.713333	2.02667	1.59333	0.516667	1.62	0.843333	1.36333	0.713333
BnMRD235	3.54333	3.33333	2.71	2.6	3.76667	2.65	1.47667	1.98333	3.08667	5.36333	5.05667	7.28	2.41	3.56667	3.19667	6.2
BnMRD5	1.02667	0.256667	0.936667	0.743333	8.29667	0.41	0.453333	0.663333	0.0666667	0.183333	0.306667	0.503333	0	0	0	0.0266667
BnMRD43	0.256667	0.0366667	0.456667	0.196667	3.23667	0	0.873333	0.953333	0.383333	0.113333	0.56	3.43	0.07	0.22	1.16	7.66
BnMRD183	1.28667	5.97667	2.36667	0.376667	33.1	1.11667	3.29	4.55667	0.563333	0.396667	0.806667	2.71	0.16	0.14	1.92333	4.53667
BnMRD52	11.1867	6.09	0.893333	3.76667	11.7467	2.86333	1.72667	1.99333	1.93	2.74333	3.2	4.14	0.986667	1.46667	1.06	7.66333
BnMRD120	0	0	0	0	0	0	0	0	0	0	0	0	0.456667	0	0	0
BnMRD23	0	0	0	0	0	0	0.01	0.0266667	0	0	0	0	0.01	0	0	0
BnMRD24	1.08	1.00667	0.223333	0.713333	0	0.52	4.13667	0.143333	1.21667	1.85333	1.16667	0.156667	0.0933333	0.0566667	0	0.186667
BnMRD116	4.41	2.68667	2.69	3.64	1.74333	5.01333	4.65	2.33	8.15333	8.26	14.66	14.61	2.41667	0.61	1.18667	2.05333
BnMRD181	4.08667	1.44	0.94	1.21333	4.25333	4.44	4.82333	2.10667	2.55333	1.95667	5.54	0.75	1.65	0.93	1.51667	1.32333
BnMRD180	2.23667	3.71	4.17333	2.39333	3.98	2.46667	4.29667	5.84	5.32	3.96333	4.87667	8.58	5.20333	4.06333	2.79	9.86667
BnMRD41	4.19333	5.94	4.90333	3.45333	3.81333	4.81333	4.89	4.82333	3.57667	3.38333	3.95667	6.02667	4.02667	5.22333	4.34333	5.42
BnMRD179	4.02333	4.86667	5.54667	3.53333	4.35333	5.16667	4.27333	4.91667	3.30333	3.35333	4.10333	4.95333	4.3	4.05667	3.03667	4.55667
BnMRD220	0	0.0166667	0.0366667	0	0.08	0	81.27	6.92	0	2.67	0.03	0.0166667	0.0333333	0	0	0
BnMRD135	0	0	0	0	0	0	0	0	0	0	0	0	0	0	0	0
BnMRD112	0	0	0	0	0.0733333	0	0	0	0	0	0	0	0	0	0	0
BnMRD199	0	0	0	0	0	0	0	0	0	0	0	0	0	0	0	0
BnMRD136	0	0	0	0	0	0	0	0	0	0	0	0	0	0	0	0
BnMRD137	0	0	0.1	0	0	0	0.0833333	0	0.0466667	0	0	0	0.04	0.163333	0.0833333	0
BnMRD3	0.0566667	0.416667	0.456667	0.466667	0.42	0.0433333	1.83667	1.8	0.97	0.556667	0.543333	0.7	1.04667	0.903333	0.46	0.313333
BnMRD26	0.0366667	0.04	0	0	0	0	0.236667	0	0.373333	0	0	0.04	2.46667	0.403333	0	0.383333
BnMRD108	0	0	0	0	0	0	0.0333333	0.0166667	0.413333	0	0	0	3.36	0.323333	0	0.0166667
BnMRD126	1.70333	6.34333	2.73	1.78333	5.50333	2.70667	3.70667	5.73333	1.94667	1.97667	1.54333	1.14	3.06333	1.35667	1.06	0.216667
BnMRD203	0	0.04	0	0	0	0	0.07	0	0.19	0.04	0	0	0.77	0.64	0	0
BnMRD250	1.02667	3.38	1.91333	1.42333	3.49667	2.03667	1.78	3.39333	1.56	1.44667	1.55667	1.39667	1.74667	1.39667	0.97	0.6
BnMRD27	3.35	3.47	5.08333	2.48333	5.64	3.79	3.37333	4.52667	3.24	3.02333	4.32	5.39333	3.23	2.77	1.74667	4.10667
BnMRD90	4.19	3.47	5.26333	2.92333	5.59333	4.47667	3.99	3.26667	3.6	3.50333	4.51333	6.46	3.35	3.03333	1.51333	3.06
BnMRD204	5.09	6.44667	8.5	3.91333	8.82333	5.80333	5.46	6.69	4.80333	4.56	6.27	8.32333	5.87	4.27	2.7	5.84667
BnMRD213	5.83667	4.96333	8.11	4.20667	8.63333	6.41	5.5	6.51	5.10333	4.91	6.82333	9.78333	5.10667	4.28	2.83	5.03333
BnMRD214	0	0	0	0	0	0	0	0	0	0	0	0	0	0	0	0
BnMRD91	0.326667	1.14333	1.12333	0.413333	2.15	0.866667	1.68333	1.10667	0.986667	0.29	0.85	0.26	2.08667	1.58667	0.616667	0.03
BnMRD215	0.586667	1.80333	2.34333	0.556667	2.23333	1.57333	2.29667	2.14	1.61667	0.866667	1.48	0.74	2.65667	1.82	0.693333	0.146667
BnMRD30	0.25	1.48333	1.53333	0.13	0.23	0.636667	1.63333	0.803333	1.55333	1.31333	2.33667	7.41667	1.45667	1.27333	1.21	0.426667
BnMRD94	2.61333	1.96667	2.26	0.826667	3.73	1.96	1.31333	2.23	1.68	1.56333	1.89667	8.6	4.05	2.30667	8.90333	73.6733
BnMRD163	0.113333	0.483333	0.463333	0.0533333	0.256667	0.336667	0.496667	0.373333	0.39	0.66	0.976667	3.24667	0.643333	0.49	0.403333	0.226667
BnMRD216	0.53	0.823333	1.22333	0.6	1.26333	1.15	1.85667	3.46	1.62	1.58	1.14333	2.34333	3.46	0.823333	0.476667	0.203333
BnMRD207	0	0	0	0	0	0	0	0	0	0	0	0	0	0	0	0
BnMRD217	0	0.133333	0	0	0	0.0933333	0	0	0	0	0	0.0566667	0	0	0	0
BnMRD10	0	1.91667	0	0.953333	0	2.46	10.1733	2.22667	0	0	2.54	3.83667	0	0	3.92333	0
BnMRD83	0	0	0.116667	0.156667	0.216667	0	1.77333	3.09667	2.30667	1.39	4.58667	3.18667	0.176667	0.483333	0.21	0
BnMRD232	0	0	0	0	0.18	0	1.8	2.29333	0	0.0766667	0.156667	0	0	0	0	0
BnMRD21	2.19667	13.82	2.91	6.51	62.5733	16.0667	24.0867	26.1267	19.5167	32.4967	6.48333	6.36	35.98	68.0467	10.6333	10.9267
BnMRD134	2.45	1.89333	0	0	4.16667	0	25.7	1.42	0	1.47667	0	0	0	0	1.23333	0
BnMRD151	0	0	0	0	3.89667	0	81.9467	18.8367	11.13	15.15	8.88	6.78667	3.46333	7.85667	2.74333	35.66
BnMRD82	4.51333	6.57667	12.3533	6.91667	8.06667	6.91	9.61	13.1467	18.37	16.03	24.94	41.3567	25.9967	16.2767	14.67	13.3267
BnMRD233	5.66	6.37667	10.41	2.79333	8.96333	8.87667	3.09667	4.13	1.44667	3.12667	3.39333	4.80667	2.53667	2.33667	2.2	1.21667
BnMRD182	0	0	0	0	0.323333	0	0.206667	1.59333	0	0	0	0.0533333	0.106667	0.0533333	0	0.123333
BnMRD125	0	0.576667	0.483333	0.03	0.0633333	0.03	0.233333	0.563333	0.76	0.553333	0.0733333	0	2.74	1.12	0.9	0.07
BnMRD208	0	0	0	0	0	0	0	0	0	0	0	0	0	0	0	0
BnMRD155	0	0	0.00333333	0	0	0	0	0	0	0	0	0.146667	0	0	0.11	0
BnMRD76	0.866667	2.18667	2.17333	1.51333	1.86	1.35333	1.81333	2.55	1.58667	1.61667	1.33	2.87333	2.07667	1.68333	1.00333	1.63
BnMRD154	2.95	5.48333	5.38667	4.84333	4.61	4.33667	4.42	6.35667	3.95333	3.35667	4.20667	6.62667	3.95333	3.80667	2.05	3.35
BnMRD1	1.93667	0	0.726667	1.55667	0	0.693333	0	0	0	0	0	0.203333	0	0	0	0
BnMRD121	1.49667	4.41667	6.32	7.60333	5.12667	3.15	3.23333	5.36333	5.14	4.33667	2.93333	4.26667	5.26333	1.24	2.56667	6.00333
BnMRD14	0.363333	0.296667	1.07333	0.606667	4.12	0.186667	1.01333	1.83333	1.78667	1.71333	1.98667	0.696667	0.683333	1.09667	1.32667	0.413333
BnMRD104	6.86667	3.43333	7.11667	12.6733	11.15	7.41667	6.99333	7.39	12.4567	9.78	10.9167	13.0333	5.15667	6.65	7.07	4.97
BnMRD141	3.30667	1.37	2.82667	2.55333	18.22	1.75667	1.83333	2.41333	3.79333	2.33667	2.89667	2.71667	2.9	1.47667	4.70667	3.48333
BnMRD234	12.7733	7.98667	5.85667	6.92667	20.0767	13.09	2.99667	4.73667	0.58	2.99667	2.10667	1.54333	1.51	1.71667	1.47	1.77
BnMRD84	0.726667	1.15667	0.38	0.45	0.763333	0.85	1.26333	1.06667	0.433333	0.57	0.443333	0.62	0.63	0.596667	0.266667	0.3
BnMRD221	1.07667	3.11333	2.39	1.04667	2.16	1.85	3.54	4.09333	2.34333	2.17	2.45667	2.96	4.14	4.32333	3.50667	1.4
BnMRD244	3.36667	5.75667	6.52333	3.52667	6.6	5.28333	4.65	10.38	5.31	4.82	6.55333	7.71667	7.26667	4.86	3.65333	3.84333
BnMRD231	0.153333	0.426667	0.666667	1.48333	0.706667	0.44	1.81667	3.65	3.41	2.28	1.47667	2.03	4.13667	1.99333	1.06	0.376667
BnMRD42	0	0	0	0	0	0	0	0.24	0.0733333	0	0	0.08	0	0.163333	0	0
BnMRD103	0.116667	0.233333	0.676667	0	1.34333	0.756667	0	0	0	0.18	0	3.42	0	0	0	1.66
BnMRD107	1.01667	0.78	0.793333	0.27	0.193333	2.28333	0.8	0.553333	3.10667	1.58667	2.7	17.1467	9.29667	2.04333	3.40333	5.6
BnMRD129	3.83	2.73333	1.3	0.203333	0.553333	3.55667	0.266667	0.27	0	0.253333	0.55	0.963333	0.826667	0.0766667	0.81	0.79
BnMRD102	0.0233333	0.1	0.0433333	0.02	5.45	0.16	0.02	0.0433333	0	0	0	0	0	0	0.02	0
BnMRD247	0.126667	0.553333	0	0	0.173333	0.143333	0	0.106667	0.136667	0.0333333	0.3	0	0	0	0	0.11
BnMRD241	0	0	0.07	0	0	0	0	0	0.03	0.0833333	0.0966667	0.07	0	0	0	0
BnMRD7	0	0.09	0.0833333	0.123333	0.196667	0	0.116667	0.173333	0.213333	0.203333	0.253333	0.3	0.09	0.206667	0.0766667	0.22
BnMRD15	0.123333	0.356667	0.0433333	0.26	1.93667	0.0933333	0.0933333	0.0566667	0.276667	0.25	0.226667	0.256667	0.07	0.233333	0.196667	0.35
BnMRD101	0.08	0.673333	0.04	0.08	5.49667	0.05	0.95	0.19	0.206667	0.0633333	0.0466667	0.0566667	0.106667	0.69	0.116667	0.0266667
BnMRD130	0.11	0.593333	0.103333	0.0666667	2.59	0.11	0.09	0.343333	0.126667	0.07	0.14	0.0933333	0.11	0.05	0.1	0.0333333
BnMRD144	0.76	0.91	0.546667	0.223333	4.49	0.16	0.206667	0.516667	0.356667	0.51	0.536667	2.38333	0.25	0.216667	0.166667	3.00667
BnMRD230	0.07	0.856667	0.0533333	0.0466667	8.35333	0.0166667	0.573333	0.203333	0.12	0.1	0.0566667	0.166667	0.0566667	0.393333	0.0933333	0.0533333
BnMRD58	0	0	0	0	0	0	0	0	0.173333	0	0	0.02	1.48667	0	0	0
BnMRD113	0	0	0	0	0	0	0	0	0.02	0	0	0	0.06	0	0	0
BnMRD201	0	0	0	0	0	0	0	0	0.193333	0	0	0	0.523333	0	0	0
BnMRD13	0.35	0.84	0.63	0.31	1.22	0.646667	1.19333	1.69333	0.253333	0.44	0.256667	0.193333	0.803333	0.783333	0.283333	0.45
BnMRD59	1.85667	1.11333	1.70333	1.84	4	4.36333	1.29	3.83333	1.49667	1.93333	1.32	0.47	1.48333	2.64	0.716667	0.153333
BnMRD200	0.916667	2.91	3.36333	1.31667	3.44333	1.53	2.79333	4.69	2.35333	1.73	1.51333	1.97	3.16	3.67333	1.41667	1.96333
BnMRD40	1.05667	5.65	4.32	1.12	1.77667	0.896667	0.5	0.806667	2.94667	8.01	5.12333	2.92667	3.33	0.173333	0.25	4.24333
BnMRD190	0.853333	7.18	4.39	0.533333	4.67333	0.81	1.39333	2.44	3.16667	7.85	4.39333	2.42	2.64667	0.863333	2.15667	8.17667
BnMRD11	5.68	5.04333	5.34333	3.25333	5.97333	4.93333	2.62333	4.13667	4.44333	5.13667	5.52667	7.51	3.34	3.23667	3.42333	7.42333
BnMRD28	12.04	4.37333	13.3267	12.57	12.5367	14.41	5.16667	11.8733	13.32	16.41	21.64	27.93	7.14333	3.66333	3.78333	11.0133
BnMRD89	0.163333	0.04	0.363333	0.0133333	0.113333	0.03	0.423333	0.0266667	0.576667	0.633333	0.963333	2.04	1.59333	0.346667	0.203333	0
BnMRD110	5.98667	3.73	6.47667	6.24	6.95	7.85667	6.35	6.16667	7.54333	9.59	10.6767	16.3233	6.13667	5.86667	4.32	8.76333
BnMRD124	14.6333	6.84667	10.0433	9.78667	13.8633	15.8967	6.23667	10.2333	7.35333	9.64	11.19	15.8067	6.29	4.67667	5.47	9.10667
BnMRD128	0	0	0	0	0	0	0	0	0	0	0	0	0	0	0	0
BnMRD139	6.01667	6.49333	9.73	4.87333	5.46667	6.44	6.96667	10.2133	8.44333	9.01	10.72	12.5533	10.62	7.23333	6.28667	4.17
BnMRD205	10.6167	2.48667	6.05667	9.50667	7.11333	9.91	2.96667	8.03667	6.83667	8.84333	10.6533	17.32	2.99667	1.72667	1.11667	15.38
BnMRD245	0.0233333	0.12	0.0433333	0.0633333	0	0	0	0.0233333	0.0233333	0.0733333	0.0633333	0.05	0.443333	0.06	0	0
BnMRD18	9.17333	11.3833	8.75	4.49333	14.1867	7.65667	10.32	8.83333	8.93667	8.90667	10.7133	17.9767	10.2433	10.88	6.91333	15.1133
BnMRD105	1.88667	2.60667	2.73667	1.30667	1.83333	1.99333	1.79	2.39333	2.29667	3.25333	3.31333	4.87667	2.78667	2.12333	1.15	1.42
BnMRD148	8.89	7.92667	6.08667	2.75333	7.31667	5.92667	5.78	6.02333	7.20667	6.81	12.12	17.4633	8.40667	8.52	5.8	8.52667
BnMRD2	0	0	0.34	0.316667	2.23	0.2	10.4033	29.3067	1.79333	0.0966667	0.276667	0	4.18667	0.0533333	0	0
BnMRD17	2.33333	0	3.69	5.31	2.62667	3.35	0.53	0.586667	0	1.35667	0.796667	0	0.143333	0	0	0
BnMRD74	0	0.0533333	1.54	0.04	3.42333	0.09	1.39667	4.46333	2.26667	0.353333	0.24	0.363333	0.236667	0.156667	0	0
BnMRD147	0.693333	0	13.8267	0.696667	1.35333	0.31	9.08667	1.03667	4.27333	8.48333	7.38	0.0233333	0.216667	0.0233333	0.05	0.0533333
BnMRD170	0	0	7.75333	0	0	0	3.59667	0	2.46667	7.70333	0	0	0	0	0	0
BnMRD225	23.5	3.85	4.06	15.11	4.41667	15.1867	11.16	2.47333	10.36	22.55	16.67	3.42667	6.53667	4.21333	5.65333	0.0466667
BnMRD226	5.68667	1.26667	2.17667	5.39333	2.08333	2.49	0.853333	0.3	2.74667	6.66333	4.42333	0.16	0.156667	1.48	0.353333	0
BnMRD239	0.236667	1.31333	1.93667	0.91	41.5467	2.60667	26.3633	61.1333	12.86	1.07333	0.06	0.12	1.46333	0.406667	0.11	0
BnMRD240	1.57	0.5	0	2.69333	76.1967	1.20333	100.027	187.633	35.7467	2.78333	0.06	0.16	3.01667	0.0866667	0.11	0
BnMRD12	0	0	0	0	0	0	0	0	0	0	0	0	0	0	0	0
BnMRD57	0	0	0	0	0	0	0	0	0	0	0	0	0	0	0	0
BnMRD98	0	0	0	0	0	0	0	0	0	0	0	0	0	0	0	0
BnMRD132	0	0	0	0	0	0	0	0	0	0	0	0	0	0	0	0
BnMRD16	2.65333	2.41	2.84	1.97667	0.58	3.57667	0.356667	0.32	0.4	1.38	0.986667	0.03	0.0233333	0.0133333	0	0
BnMRD99	18.1367	12.1133	2.42	2.84	0.78	6.88	0.383333	0.25	1.34333	1.91667	2.01	0.213333	0.0233333	0	0	0
BnMRD146	0	0	0.09	0.09	0	0	0	0.04	0	0	0	0.0333333	0	0	0	0
BnMRD227	2.04333	12.5367	1.78667	1.28667	3.48667	4.16333	0.403333	1.01	1.75333	2.4	1.86	1.06333	0.0366667	0.183333	0.02	0.02
BnMRD242	0.84	1.64	1.86333	1.39667	0.94	1.87	0.933333	0.206667	1.37333	1.53	1.57667	0.01	0.0333333	0.113333	0	0
BnMRD45	1.83333	0.09	0	0	2.07667	0	0	0.0166667	0	0	0	0	0	0	0	0
BnMRD100	2.20667	2.05667	2.80333	2.27667	1.76667	1.97667	2.88333	3.36333	2.46	3.16	3.01	3.83667	2.89	1.87	1.44	5.69667
BnMRD185	3.37	11.3933	12.6767	6.55	8.19333	7.01	10.41	17.9267	9.33333	8.03	9.48667	12.4967	13.55	8.60333	6.18333	7.00667
BnMRD228	1.25333	0.663333	1.30667	0.533333	0.82	1.14667	1.06667	1.10667	1.18333	1.29333	0.343333	0.36	1.75333	1.22667	0.636667	0
BnMRD118	0	0	0	0	0	0	0	0.0533333	0.0266667	0	0	0	0.1	0	0	0
BnMRD106	3.07667	1.39	7.30667	2.84333	5.11667	2.77	1.03333	3.34667	1.84333	2.18333	1.28333	0.723333	0.216667	0.0733333	0.223333	0.456667
BnMRD119	7.19333	4.90333	4.41	2.61667	4.4	6.45	0.29	0.403333	0.88	1.93	2.15333	0.323333	0.07	0.613333	0.0833333	0.166667
BnMRD145	3.65	3.79667	3.74	1.02333	2.26333	4.68667	0.133333	0.386667	1.12333	1.26333	2.23667	0.356667	0.0166667	0.216667	0.0233333	0.273333
BnMRD229	6.33	9.37667	14.4133	2.34333	13.6067	6.55667	1.59	2.18	1.1	1.62667	1.62	0.773333	0.646667	0.06	0.12	0.783333
BnMRD246	1.31	14.0733	3.15333	1.81667	0.156667	1.78667	0.0633333	0.14	2.82	3.21333	8.35	6.55333	0.0633333	0	0.0866667	0.0366667
BnMRD25	0	0.113333	0	0	0.136667	0	2.99	0.04	0.41	0.02	0.0766667	6.03667	2.96667	0.0166667	0.16	1.88333
BnMRD109	0	0	0	0.0233333	0	0	0.153333	0.0266667	0.0433333	0	0.09	1.41	0.296667	0.0233333	0	0
BnMRD202	0	0.333333	0	0	0	0	0.933333	0.0933333	0.163333	0.0833333	0.0433333	0.43	2.60667	0.143333	0.0633333	0.3
BnMRD243	0	0	0	0	0	0	0.02	0	0.02	0	0	0.94	0.0933333	0	0	0
BnMRD54	0	0	0	0	0	0	0	0	0	0	0	0	0	0	0	0
BnMRD133	5.92333	12.8967	6.59667	4.84667	13.7333	4.08	7.11333	10.6433	9.92667	11.9267	14.52	48.5667	7.69333	1.51333	3	4.85667
BnMRD55	7.50667	6.75	11.9067	9.63333	10.32	9.82333	10.6567	11.7833	10.0667	13.1267	10.7733	7.22	18.9267	11.84	12.4467	3.55
BnMRD86	2.76	3.9	2.97667	2.25333	5.26333	4.18667	2.06667	4.02	0.71	1.99333	1.87	0.826667	2.76333	0.91	1.25	0.46
BnMRD153	8.86667	7.10333	9.33333	6.56333	8.73333	7.72333	10.04	9.29333	9.09	10.7167	9.13	8.24667	14.9933	9.4	7.93667	2.99667
BnMRD223	2.62333	5.46667	9.48333	5.28333	6.37667	6.15667	8.71	7.95333	5.94	9.07667	5.58	4.15667	12.6433	6.77333	5.52	1.50667
BnMRD131	5.22667	19.0867	6.72333	8.92667	10.33	8.81667	4.59	6.99333	4.21667	6.34667	6.64333	11.98	2.76667	1.59333	3.44667	9.42
BnMRD80	0	0.01	0.0166667	0	0	0	10.6067	0	0.01	0.143333	0.02	0.383333	0	0	0	0
BnMRD97	0.0366667	0.196667	0.313333	0.14	2.3	0.0633333	4.14333	0.153333	0.19	0.29	0.236667	0.733333	0.0733333	0.616667	0.166667	0.113333
BnMRD173	0.35	0.01	1.41	0.213333	2.50333	0.27	5.07667	0.18	0.826667	0.926667	1.42667	2.36	0.09	0.256667	0.05	0.0733333
BnMRD175	7.19333	27	14.2567	4.77333	8.83	9.92667	16.59	10.0533	8.62	7.67667	8.29	6.71	3.80667	7.12667	9.85	6.26
BnMRD53	5.15	2.73	12.16	4.39667	0.406667	1.78333	2.79333	0	4.94	4.46667	7.64	4.69	0.313333	0	0	0
BnMRD178	4.44333	1.31333	5.71333	10.0333	0.523333	5.67	0.733333	0.12	2.23333	1.17	4.58	2.40667	0.14	0	0	0
BnMRD212	0	0	0	0	0	0	0	0	0	0	0	0	1.85333	0.74	0	0.433333
BnMRD85	1.42667	2.84	2.76667	2.21667	3.63333	2.46333	4.18333	6.42333	3.24	3.42333	4.01667	5.10667	4.48	3.18667	2.38	4.65333
BnMRD222	0.04	0.0533333	0.0333333	0	0.08	0.0233333	0.61	0.0366667	0.146667	0.01	0.0333333	0.05	0.246667	0.0833333	0.03	0.07
BnMRD29	0.943333	1.83	1.74	1.35	0.94	0.96	3.57667	1.17	1.68333	1.53667	1.54	0.886667	2.42333	4.22	1.85333	1.29
BnMRD143	1.96667	3.37667	2.95667	1.71667	3.11333	2.54667	4.98667	2.55667	2.56667	2.73667	3.03667	1.78667	4.98	5.34	2.68667	1.1
BnMRD138	2.69	4.44	5.81667	2.69333	4.47	4.17333	4.9	7.14	4.82333	5.76333	5.83333	3.60333	9.19333	5.05333	3.54	4.14667
BnMRD31	4.71	8.63	11.0333	4.17333	11.23	5.71	8.37333	14.1933	6.41333	5.54	8.24	12.2733	9.84667	8.24333	5.24	24.6533
BnMRD166	1.07	2.01667	2.62	0.556667	2.97	1.63	2.15667	3.86667	2.27	0.00666667	2.14	2.86333	3.26667	1.88333	1.22667	5.53667
BnMRD60	1.82333	4.76	5.71	3.38667	6.72	3.38	4.93667	10.08	4.82667	5.25667	5.06667	9.68667	5.65667	5.39667	3.18333	9.06667
