# Supplementary material for: Genome-Wide Analysis of Myeloblastosis-Related Genes in Brassica napus L. and Positive Modulation of Osmotic Tolerance by BnMRD107
Source: Front Plant Sci. 2021 Jun 17;12:678202. doi: 10.3389/fpls.2021.678202 (PMC8248502; doi:10.3389/fpls.2021.678202)
Supplement: Supplementary Table 11 — Relative expression of BnMYB-related genes under abiotic stresses and ABA treatment. [file Table_11.XLSX]

## Sheet: Sheet1
Supplementary Table 11. Relative expression of BnMYB-related genes under abiotic stresses and ABA treatment.
Gene name	Drought	Salt	Cold	Heat	ABA
BnMRD111	1.26706	-2.04436	4.26784	-4.17357	0.937053
BnMRD96	2.08131	-0.931525	2.64879	-3.94109	0.746215
BnMRD140	0.832541	-0.976387	1.98636	-4.18686	0.116575
BnMRD172	1.72642	-1.22698	2.9423	-4.13428	0.324598
BnMRD142	-0.177616	-0.338248	-1.03186	-1.04531	0.525985
BnMRD236	0.0776929	-2.67393	1.43722	-0.972974	0.762818
BnMRD95	1.15863	-0.302509	-0.104488	0.355203	-0.45962
BnMRD171	0.632612	-1.51959	-0.630645	-1.58232	-0.859906
BnMRD47	0	1.37708	0	0	0
BnMRD48	0.465269	0.382806	-0.417592	0.544557	-0.393297
BnMRD174	-0.296393	-0.0507063	-0.0712317	-0.200788	-0.401401
BnMRD50	0.315148	0.529812	-0.300761	0.965806	0.0850549
BnMRD51	-0.0961251	-0.289843	0.229305	0.38463	-0.0391414
BnMRD79	0.597085	0.305784	0.586409	0.728993	0.303847
BnMRD93	-0.35899	0.0131551	-0.193509	-0.414232	0.184076
BnMRD176	-0.318146	-0.0991674	0.08296	0.407607	-0.351453
BnMRD209	-0.43685	0.0277144	0.563738	-0.334358	-0.223039
BnMRD219	0.303048	0.392541	0.288949	0.626439	0.770356
BnMRD177	0.308733	-1.37484	-2.06159	3.09032	1.02446
BnMRD117	0.654318	1.39604	-1.08328	-0.224267	0.398359
BnMRD186	1.72724	0.742536	-0.500092	0.0137164	1.85185
BnMRD78	-3.36721	0	0	-2.34254	-1.64493
BnMRD210	-0.766881	-2.40004	0.470693	1.38462	-2.16036
BnMRD77	0.306832	0.52632	-0.631814	0.353419	-0.153231
BnMRD92	-0.0587035	-0.150437	-0.291654	0.0938837	-0.783154
BnMRD211	-0.015979	0.332951	-0.978629	-0.200163	-0.565053
BnMRD218	0.345416	0.0855826	-0.229141	0.845541	0.0107085
BnMRD63	1.02413	-0.199052	0.963222	-1.21558	0.367981
BnMRD206	1.6379	-0.198226	0.45131	-1.04636	1.25933
BnMRD71	-1.06057	-2.73664	-3.96806	0	-2.45882
BnMRD46	0.967041	0.111072	0.188373	0.941882	0.600861
BnMRD61	0.921243	0.110242	0.100092	1.22895	0.52743
BnMRD81	1.21899	0.210344	0.169765	0.267	1.04018
BnMRD156	-0.526371	0.428389	-0.174883	0.550783	-0.588868
BnMRD187	1.01266	-0.229969	-0.0214543	0.842695	0.698451
BnMRD188	0.389373	0.408729	0.692724	0.859532	-0.26241
BnMRD4	-0.515407	-0.234748	-0.362996	-0.739457	-1.39956
BnMRD88	-0.111376	-0.214727	0.149433	0.407031	-0.326115
BnMRD127	-0.232165	0.0898929	0.0958804	0.4694	-0.168916
BnMRD224	-0.00169831	-0.498024	0.150059	-0.158087	-0.523956
BnMRD87	-1.15056	-0.848574	-0.406104	0.921982	-1.83268
BnMRD65	0.152234	-0.701971	-0.0215413	2.59338	-0.0879266
BnMRD193	0.27218	-0.28622	0.573697	2.43327	0.325125
BnMRD237	-0.107512	-1.65599	0.188246	-0.681956	-1.1529
BnMRD8	-1.74134	-0.286217	-0.282507	0.245657	-0.641982
BnMRD66	0.199092	0.724669	-0.475156	-1.64449	0.800394
BnMRD194	0.591018	-1.05111	0.105952	-1.2708	-0.504606
BnMRD67	0.19935	0.368951	-0.688154	0.362802	-0.0875526
BnMRD192	-0.178952	0.4115	-0.781715	-0.682848	0.0257479
BnMRD64	0.120367	0.505432	-0.744055	-0.0522798	0.104735
BnMRD195	0.229198	0.548031	-1.01153	0.437067	-0.0946797
BnMRD72	0.32048	0.148295	0.437661	0.891586	0.420773
BnMRD196	-0.420905	0.262602	1.07798	0.927649	-0.77358
BnMRD114	-1.95067	-1.34008	-1.78341	-2.82574	-0.868308
BnMRD68	-0.152471	-0.484689	-0.477253	-0.0903084	-0.425049
BnMRD251	-0.693284	-1.09772	-0.239416	-0.484396	-0.0600776
BnMRD9	-0.00272401	-2.53816	1.11522	-0.650843	-0.571663
BnMRD6	1.63992	-3.59397	0.589122	2.23038	1.70389
BnMRD69	0.257651	-2.26779	0.231921	-0.915043	0.165891
BnMRD75	0.195415	-1.98294	0.411291	1.22606	0.50801
BnMRD123	0.72269	-4.15178	0.467582	1.11533	0.528953
BnMRD158	-0.332419	-1.85459	1.01519	0.523365	-0.206523
BnMRD197	0.301861	-1.45971	0.172443	-1.58112	0.345594
BnMRD56	1.12487	-4.23238	-1.18855	-1.30699	0.951714
BnMRD62	0.83835	-3.58682	-0.258322	-0.441948	1.58652
BnMRD152	0	0	0.0436274	0	0
BnMRD198	0.265645	-1.54824	0.244127	-0.563688	0.70059
BnMRD19	0.153528	0.359053	-1.97486	-0.840472	-1.42704
BnMRD149	0.43408	-3.316	-2.54309	-1.76505	1.11778
BnMRD39	-0.0461557	-0.199559	-0.390522	0.52797	-0.678584
BnMRD162	-0.333973	0.00467711	-0.2056	0.316076	-0.686655
BnMRD32	0.384576	0.0687044	0.212947	-0.413719	-0.6894
BnMRD38	-0.221316	-0.362795	0.621406	-0.991302	-1.73455
BnMRD161	0.0174307	0.11855	0.136209	-0.863671	-0.935373
BnMRD20	1.98086	0.357666	0.203825	0	3.42633
BnMRD34	0	1.18004	-1.01279	0	-0.0736237
BnMRD150	0	0	0	1.58318	0.605209
BnMRD167	0	0	0	0	-3.74806
BnMRD36	1.16948	-2.48506	2.02675	-2.52627	0.715212
BnMRD159	0.797224	-2.58715	2.21697	-2.28952	0.302244
BnMRD33	0.65878	-0.229156	-0.516264	0.200023	0.729491
BnMRD35	0.0799411	0.517523	0.0872565	-0.0880217	0.392932
BnMRD164	-0.0916467	0.0366361	0.271231	-0.470736	-1.18997
BnMRD168	0.0282556	-0.0739959	0.0118152	-0.0142823	-0.0452064
BnMRD169	0.578179	-0.0346934	0.0375148	0.195695	0.619809
BnMRD44	0.0780178	-0.475264	0.201164	-0.238981	0.102873
BnMRD184	-0.300303	0.820683	0.0647723	-0.288534	-1.05042
BnMRD22	-0.50727	0.683611	2.18464	0.664366	-0.0863079
BnMRD249	0.583188	0.278684	2.31651	1.22101	0.212207
BnMRD115	0.894899	0.292805	0.111381	1.48851	1.17206
BnMRD235	0.753316	0.117031	0.245049	0.489865	0.880152
BnMRD5	0.254103	0.0498656	1.20701	-1.79094	-0.145079
BnMRD43	1.29869	-2.86554	-0.352729	-1.83687	0.101083
BnMRD183	0.927335	-1.25431	0.133456	-1.92129	-0.104215
BnMRD52	0.909805	-1.72859	-1.7609	4.44241	0.804522
BnMRD24	0.0994386	0	-0.883785	-1.15087	2.34414
BnMRD116	-0.976968	-0.309866	1.16767	0.181196	-0.508319
BnMRD181	0.158474	0.306236	1.08239	-0.495403	-0.10715
BnMRD180	-0.361897	0.978628	1.86174	1.7077	-0.263047
BnMRD41	0.14838	-0.0014585	-0.0100277	-0.369616	-0.37997
BnMRD179	-0.457274	0.0570694	-0.154648	-0.453701	-0.892732
BnMRD3	0	-0.775034	0	0	0
BnMRD126	0.623112	0.0381392	1.41022	0.0211312	-0.54271
BnMRD250	-0.96205	-0.582518	0.493843	-1.32035	-0.377701
BnMRD27	-0.478855	-0.0120754	-0.358657	0.476744	-0.770499
BnMRD90	-0.235797	-0.167019	-0.438987	0.15828	-0.814192
BnMRD204	-0.492502	-0.0609791	-0.430706	0.197669	-0.754148
BnMRD213	-0.296774	-0.0658289	-0.166881	-0.0442265	-0.611472
BnMRD91	-0.54883	-0.512694	-0.613186	-1.05485	-0.21778
BnMRD215	-0.269216	-0.0948655	-0.352335	-1.1338	0.278193
BnMRD30	0.182759	0.347136	0.432609	0.0586423	-0.798023
BnMRD94	1.26058	0.434115	0.077685	0.858099	0.300832
BnMRD163	-1.70365	1.55376	0.774175	1.78835	-2.29456
BnMRD216	-0.469606	0.0368074	0.716959	-0.31739	-0.797901
BnMRD217	-3.29089	0	0	0	0
BnMRD21	0.824575	1.33059	-1.06237	0.451713	-1.09204
BnMRD134	0	0	0	0	0
BnMRD82	-0.43634	-0.335148	-1.48824	2.59074	-0.97379
BnMRD233	0.186751	0.293502	-0.0809855	2.82756	-0.880344
BnMRD125	-3.26623	0.913277	0	-0.493018	0
BnMRD76	0.0341114	-0.263139	-0.306429	0.0732719	0.0703202
BnMRD154	-0.422075	-0.00274612	-0.0209195	-0.333158	-0.584185
BnMRD1	0	0	4.23388	0	0
BnMRD121	0.879856	0.311389	0.323828	-1.04725	0.554974
BnMRD14	0.709994	-2.51492	0.766883	-1.79902	-0.0443157
BnMRD104	0.611283	-0.640315	0.271737	-1.31347	0.683698
BnMRD141	0.286416	-1.97321	0.619519	-2.21865	-0.320268
BnMRD234	-0.112121	-0.246462	0.195458	0.322979	-0.241876
BnMRD84	0.660599	0.295906	-0.0031211	0.84439	0.0703431
BnMRD221	-0.470441	-0.00537352	0.00317332	0.14256	-0.847461
BnMRD244	-0.314548	0.24967	-0.248609	-0.0445279	-0.418171
BnMRD231	-0.447794	-0.607371	3.17174	-0.0288445	0.237416
BnMRD103	0	1.01183	3.18247	0	0
BnMRD107	-1.44696	2.09383	2.84632	0.729993	-0.33539
BnMRD102	0.113739	2.26617	-4.00711	2.57236	-0.673368
BnMRD247	-0.888581	1.44631	-0.352217	-3.80578	-0.559031
BnMRD7	1.59733	-0.203463	2.00017	0.785441	0.821687
BnMRD15	1.18695	-0.28885	3.48276	-1.01521	1.11182
BnMRD101	1.91848	-1.16915	3.76946	-0.683154	1.08209
BnMRD130	1.29511	-1.69106	2.69197	-0.498166	1.19238
BnMRD144	-0.124619	-0.786653	2.70002	-1.22317	0.06836
BnMRD230	2.2393	0.635753	4.5722	-0.608972	0.715199
BnMRD13	-0.650629	0.352927	1.2903	0.13322	-1.13371
BnMRD59	0.176907	-0.233989	1.1388	1.06201	0.108407
BnMRD200	-0.211257	-0.141219	0.205286	0.57098	0.0679614
BnMRD40	0.942377	3.08304	4.59853	2.22243	1.43033
BnMRD190	1.32842	1.84618	4.03768	1.63077	1.05432
BnMRD11	0.598723	-0.140484	-0.41332	-0.0198578	-0.0601055
BnMRD28	0.087392	0.0963781	0.65731	-0.138419	-0.0436172
BnMRD89	0.93477	-0.412278	-0.471951	0	0.384369
BnMRD110	0.0627384	0.0989299	-0.173236	-0.125371	-0.257094
BnMRD124	0.0639962	0.254447	0.285303	-0.267237	0.244245
BnMRD139	0.429308	-0.210948	0.0637246	0.109292	-0.00944093
BnMRD205	-0.379823	0.159366	0.899184	-0.386877	-0.212168
BnMRD18	0.0791861	-0.353395	1.01681	0.42996	-0.08928
BnMRD105	1.43286	-0.384058	1.39176	0.886004	0.948483
BnMRD148	-0.760322	0.202537	1.53778	-0.120665	-0.934212
BnMRD17	3.3648	0	-1.95377	-1.22613	3.66276
BnMRD74	2.09354	-3.60209	-0.2823	-2.11144	1.445
BnMRD226	0	0.933581	-0.816141	0	0
BnMRD239	2.5864	-0.988717	1.13452	0.34206	1.87522
BnMRD16	2.23166	-0.916865	1.19118	1.52398	1.34715
BnMRD99	-0.115591	-2.27879	1.97107	0.206971	0.182325
BnMRD227	-0.168025	-2.82736	1.01016	-0.220293	-0.89248
BnMRD242	-0.219158	-1.8382	1.8805	-1.45731	0.353766
BnMRD45	0.0817394	-0.0225516	-0.0082386	0.894019	0.511945
BnMRD100	-0.542479	0.141697	0.339297	0.689984	-0.251438
BnMRD185	-0.206805	0.489349	0.169699	0.40263	-0.595421
BnMRD228	0.279047	0.0242584	0.00603252	0.277822	0.143712
BnMRD106	0.131431	-0.90761	1.84794	0.358777	0.347
BnMRD119	0.509728	-1.13268	0.872371	-0.817301	0.631271
BnMRD145	-0.421392	0.647651	1.84941	-0.604545	-0.62429
BnMRD229	-0.452162	-0.567173	1.07397	-0.666042	-0.873437
BnMRD246	0.0221853	0.191234	-0.0778772	-0.40317	-0.68555
BnMRD25	2.07552	2.62252	2.47148	-1.20582	-1.27578
BnMRD202	-3.50424	0	2.70581	0	-2.82443
BnMRD54	0	0.137229	0.0665093	0	0
BnMRD133	0.705603	-0.608238	-1.00719	1.97531	1.80429
BnMRD55	0.380153	0.168283	-1.21354	0.000720177	0.180321
BnMRD86	-0.751951	0.0852636	-0.788925	-0.18343	-0.887172
BnMRD153	-0.717132	0.351392	-0.1505	-0.582603	-0.973743
BnMRD223	-0.0663874	-0.310889	0.106518	0.697931	-0.0790849
BnMRD131	0.19073	-0.447297	-0.290342	-0.470471	0.432471
BnMRD97	-0.0728149	-0.0637316	-0.739011	0.0633355	-0.911355
BnMRD173	1.06997	0.544713	0.141756	0.0808705	0.416985
BnMRD175	-0.00774405	0.0993399	0.12298	0.0492522	-0.144949
BnMRD53	2.25553	-1.28155	0.296324	-1.29505	1.46055
BnMRD178	0.811726	-1.61666	2.17868	-1.40086	0.227174
BnMRD85	-0.389096	-0.103147	0.30968	-0.618717	-0.800662
BnMRD29	0.735285	-0.186096	-0.317612	0.307047	0.291456
BnMRD143	-0.509164	-0.0296928	-0.503694	-0.958176	-0.543637
BnMRD138	0.204159	0.621854	0.082408	2.18315	0.239947
BnMRD31	0.342687	0.326003	0.402837	1.63677	0.292934
BnMRD166	0.669373	0.952493	1.57799	2.4587	0.894273
BnMRD60	0.00388066	-0.190012	-0.140369	0.24985	1.22703
